# Supplementary material for: The Zinc-Finger Protein SOP1 Is Required for a Subset of the Nuclear Exosome Functions in Arabidopsis
Source: PLoS Genet. 2016 Feb 1;12(2):e1005817. doi: 10.1371/journal.pgen.1005817 (PMC4735120; doi:10.1371/journal.pgen.1005817)
Supplement: S1 Table — (XLSX) [file pgen.1005817.s009.xlsx]

## Sheet: Table1
		S1 Table : List of genes deregulated specifically in sop1-1 (up-regulated in red ; down-regulated in green)
	up-regulated in hen2 (Lange et al. 2014)	AGI	Index6 pas2-1Y sop1-1 mean	Index2 WT mean	Fold Change	log2 ratio	D	prob	ranking	Length	Chrom	GeneStart	GeneEnd	Biotype	Annotation
	X	AT1G09140	148.172	40.7997	3.63168	1.86064	107.372	0.977342	107.388	1273	1	2942564	2945961	mRNA	SRP30 SERINE-ARGININE PROTEIN 30
		AT1G14640	10.3957	1.94468	5.3457	2.41838	8.45099	0.974783	8.79021	2208	1	5023656	5025955	mRNA	SF3a120 SWAP (Suppressor-of-White-APricot)/surp domain-containing protein
		AT1G14642	12.5449	2.45083	5.11862	2.35576	10.094	0.980212	10.3653	132	1	5026364	5026585	mRNA
		AT1G15100	24.6244	10.2065	2.41261	1.27059	14.4178	0.955882	14.4737	778	1	5193426	5194203	mRNA	RING-H2 finger A2A
		AT1G16410	46.8728	15.6556	2.99399	1.58207	31.2172	0.969751	31.2573	1980	1	5608807	5611426	mRNA	cytochrome p450 79f1
	X	AT1G19394	26.2831	3.41736	7.69106	2.94318	22.8657	0.99624	23.0544	284	1	6709773	6710670	mRNA
	X	AT1G19396	13.2944	2.49842	5.32112	2.41173	10.796	0.981915	11.0621	412	1	6709778	6710345	mRNA
	X	AT1G19397	39.7654	7.44108	5.34403	2.41793	32.3243	0.99175	32.4146	747	1	6710961	6711787	mRNA
	X	AT1G20920	47.9554	17.7456	2.70239	1.43423	30.2098	0.964546	30.2438	4430	1	7285114	7289778	mRNA	P-loop containing nucleoside triphosphate hydrolases superfamily protein
		AT1G26390	8.74239	0.533817	16.3771	4.03361	8.20857	0.98121	9.14607	1763	1	9130017	9131779	mRNA	FAD-binding Berberine family protein
	X	AT1G26580	99.2439	37.8912	2.61918	1.38912	61.3528	0.964292	61.3685	2788	1	9184606	9187505	mRNA
		AT1G27565	10.5366	0.0285534	369.013	8.52753	10.508	0.988998	13.5328	515	1	9574550	9575189	mRNA
		AT1G27920	21.2551	7.9934	2.65908	1.41093	13.2617	0.958223	13.3365	1847	1	9726948	9729848	mRNA	microtubule-associated protein 65-8
		AT1G28930	8.49192	0.816944	10.3947	3.37778	7.67497	0.97792	8.38538	72	1	10106090	10106161	tRNA	pre-tRNA
		AT1G28940	6.01511	0.816944	7.36294	2.88028	5.19816	0.952136	5.94281	72	1	10106528	10106599	tRNA	pre-tRNA
		AT1G28970	9.55341	1.63389	5.84704	2.54771	7.91952	0.974371	8.31923	72	1	10107649	10107720	tRNA	pre-tRNA
		AT1G29450	6.68216	0.803551	8.31579	3.05585	5.87861	0.962468	6.62543	549	1	10305951	10306499	mRNA	SAUR-like auxin-responsive protein family
		AT1G29460	6.47892	0.277017	23.3882	4.54771	6.2019	0.967735	7.69059	637	1	10307507	10308143	mRNA	SAUR-like auxin-responsive protein family
		AT1G29500	10.1903	1.03272	9.86747	3.30268	9.15758	0.984494	9.73494	655	1	10321210	10321864	mRNA	SAUR-like auxin-responsive protein family
	X	AT1G29510	8.14728	0.907126	8.98142	3.16694	7.24015	0.974906	7.90249	616	1	10322574	10323189	mRNA	SAUR-like auxin-responsive protein family
		AT1G29600	16.7225	5.90713	2.83091	1.50126	10.8154	0.958157	10.9191	1170	1	10344046	10346243	mRNA	Zinc finger C-x8-C-x5-C-x3-H type family protein
	X	AT1G35115	46.7261	18.7179	2.49634	1.31981	28.0083	0.961339	28.0393	3298	1	12842158	12845455	mRNA_TE_gene	transposable element gene
		AT1G35516	107.677	39.4267	2.73106	1.44946	68.2499	0.966591	68.2653	781	1	13078618	13079773	mRNA	myb-like transcription factor family protein
		AT1G44446	84.3596	37.5317	2.24769	1.16844	46.8278	0.95443	46.8424	1988	1	16848359	16851224	mRNA	Pheophorbide a oxygenase family protein with Rieske [2Fe-2S] domain
		AT1G58320	18.0667	6.51362	2.77368	1.4718	11.5531	0.958196	11.6464	447	1	21634123	21635303	mRNA	PLAC8 family protein
		AT1G61970	10.4837	2.95339	3.54972	1.8277	7.53031	0.954301	7.74894	2848	1	22904486	22907630	mRNA	Mitochondrial transcription termination factor family protein
		AT1G62310	78.058	10.8796	7.1747	2.84292	67.1784	0.997203	67.2385	2687	1	23036039	23039609	mRNA	transcription factor jumonji (jmjC) domain-containing protein
	X	AT1G68940	21.6454	3.62097	5.97777	2.57961	18.0244	0.991764	18.208	3525	1	25921453	25925845	mRNA	Armadillo/beta-catenin-like repeat family protein
		AT1G71030	62.0358	24.4586	2.53636	1.34276	37.5772	0.962651	37.6012	986	1	26795123	26796364	mRNA	MYB-like 2
		AT2G12490	7.92396	1.11202	7.12571	2.83303	6.81194	0.970201	7.37757	5263	2	5074384	5079646	mRNA_TE_gene	transposable element gene
		AT2G15042	29.1347	0.917579	31.7517	4.98876	28.2171	0.999119	28.6548	1859	2	6510165	6512637	mRNA	Leucine-rich repeat (LRR) family protein
	X	AT2G15080	36.5687	12.164	3.00632	1.588	24.4048	0.969067	24.4564	3206	2	6533687	6536995	mRNA	receptor like protein 19
		AT2G15292	46.4175	20.7724	2.23458	1.16	25.6451	0.953114	25.6713	1253	2	6644281	6645533	ncRNA
		AT2G15880	118.968	35.9949	3.30515	1.72471	82.9736	0.973876	82.9915	2184	2	6918039	6920319	mRNA	Leucine-rich repeat (LRR) family protein
		AT2G25590	27.0486	11.6788	2.31604	1.21166	15.3698	0.951229	15.4174	1312	2	10890903	10893772	mRNA	Plant Tudor-like protein
	X	AT2G25970	149.205	50.3256	2.9648	1.56793	98.8794	0.97023	98.8919	2157	2	11071651	11075669	mRNA	KH domain-containing protein
		AT2G26215	15.3947	3.84107	4.00792	2.00285	11.5536	0.974678	11.7259	513	2	11160063	11161443	mRNA_TE_gene
	X	AT2G31150	43.0564	13.2051	3.2606	1.70514	29.8513	0.97262	29.9	2049	2	13272375	13274578	mRNA	ATP binding;ATPases, coupled to transmembrane movement of ions, phosphorylative mechanism
		AT2G32100	30.9855	3.62114	8.55683	3.09708	27.3644	0.997547	27.5391	934	2	13647852	13648785	mRNA	ovate family protein 16
		AT2G36090	11.2858	3.10726	3.63208	1.8608	8.17856	0.958617	8.38758	1079	2	15158561	15159639	mRNA	F-box family protein
	X	AT2G39580	55.4689	18.1048	3.06377	1.61531	37.3641	0.970959	37.399	4974	2	16510425	16517073	mRNA
		AT2G39800	41.0119	17.1303	2.39411	1.25949	23.8816	0.959319	23.9147	2886	2	16598164	16603319	mRNA	delta1-pyrroline-5-carboxylate synthase 1
	X	AT2G40960	14.572	4.98355	2.92403	1.54796	9.5885	0.956197	9.71264	1257	2	17095522	17097454	mRNA	Single-stranded nucleic acid binding R3H protein
	X	AT2G41060	23.3944	9.80881	2.38503	1.25401	13.5855	0.954554	13.6433	1787	2	17126989	17129563	mRNA	UBA2b (UBP1-associated protein 2B) hnRNP RNA-binding (RRM/RBD/RNP motifs) family protein
	X	AT2G42270	19.4739	7.13318	2.73004	1.44892	12.3407	0.959002	12.4255	6906	2	17604330	17611333	mRNA	U5 small nuclear ribonucleoprotein helicase
	X	AT2G42330	61.952	7.37889	8.39585	3.06968	54.5731	0.99826	54.6594	2786	2	17630729	17634299	mRNA	GC-rich sequence DNA-binding factor-like protein with Tuftelin interacting domain
		AT2G45560	41.6079	16.122	2.58082	1.36783	25.4859	0.962891	25.5226	2034	2	18776052	18778510	mRNA	cytochrome P450, family 76, subfamily C, polypeptide 1
		AT2G46830	8.05384	0.855846	9.41039	3.23425	7.198	0.974877	7.89123	2268	2	19245672	19248909	mRNA	CCA1 circadian clock associated 1
	X	AT3G03370	8.0278	1.45669	5.511	2.46232	6.57111	0.964468	7.0173	1171	3	797254	799148	mRNA
		AT3G03820	21.4487	3.03196	7.0742	2.82257	18.4167	0.994155	18.6317	291	3	976933	977223	mRNA	SAUR-like auxin-responsive protein family
		AT3G04160	57.2472	3.59455	15.9261	3.99332	53.6527	0.999816	53.8011	2610	3	1091147	1094346	mRNA	U11-48K
		AT3G12900	57.0951	12.3226	4.63336	2.21206	44.7725	0.989695	44.8271	1074	3	4104576	4106112	mRNA	2-oxoglutarate (2OG) and Fe(II)-dependent oxygenase superfamily protein
		AT3G13610	92.728	32.4486	2.85768	1.51485	60.2793	0.968609	60.2984	1355	3	4449374	4450811	mRNA	2-oxoglutarate (2OG) and Fe(II)-dependent oxygenase superfamily protein
	X	AT3G15010	79.7104	25.9952	3.06635	1.61652	53.7152	0.971203	53.7396	1645	3	5052731	5054918	mRNA	UBA2c (UBP1-associated protein 2C) hnRNP RNA-binding (RRM/RBD/RNP motifs) family protein
		AT3G18217	8.64632	1.96067	4.40989	2.14074	6.68565	0.961064	7.02002	165	3	6244529	6244693	miRNA	MIR157C; miRNA
	X	AT3G21215	82.3477	13.4485	6.12318	2.61428	68.8992	0.995104	68.9487	2130	3	7441835	7445303	mRNA	RNA-binding (RRM/RBD/RNP motifs) family protein
		AT3G24982	7.64711	1.15413	6.62589	2.72811	6.49298	0.967078	7.04283	2905	3	9106000	9108937	mRNA	receptor like protein 40
		AT3G25010	11.2166	1.24487	9.01032	3.17158	9.97178	0.986581	10.464	2646	3	9110103	9112748	mRNA	receptor like protein 41
		AT3G25011	18.7716	3.35377	5.59717	2.4847	15.4178	0.989226	15.6168	114	3	9113168	9113281	mRNA
		AT3G25717	50.728	20.2258	2.50808	1.32659	30.5022	0.962033	30.5311	570	3	9375102	9375671	mRNA	ROTUNDIFOLIA like 16
		AT3G26180	36.7493	13.5726	2.70762	1.43702	23.1768	0.963993	23.2213	1792	3	9578217	9580086	mRNA	cytochrome P450, family 71, subfamily B, polypeptide 20
		AT3G27690	358.626	164.18	2.18435	1.12721	194.447	0.950881	194.45	946	3	10255947	10257011	mRNA	photosystem II light harvesting complex gene 2.3
		AT3G43690	22.8504	7.33004	3.11736	1.64032	15.5203	0.967201	15.6068	2620	3	15598179	15600798	mRNA_TE_gene	transposable element gene
		AT3G45420	19.7043	1.32081	14.9184	3.89902	18.3835	0.996963	18.7924	2004	3	16657263	16659266	mRNA	Concanavalin A-like lectin protein kinase family protein
		AT3G47342	23.1895	6.78692	3.41679	1.77264	16.4025	0.971458	16.4981	78	3	17445382	17445459	snoRNA	snoRNA
		AT3G48344	7.12714	0.350119	20.3564	4.34741	6.77703	0.972807	8.05159	168	3	17902088	17902255	mRNA
		AT3G48346	6.40899	0.739874	8.66228	3.11475	5.66912	0.960086	6.46843	159	3	17903304	17903462	mRNA
		AT3G54500	26.4797	9.27211	2.85585	1.51392	17.2076	0.965274	17.2741	2639	3	20175370	20179027	mRNA
	X	AT3G56860	85.7736	35.553	2.41256	1.27056	50.2206	0.960962	50.2366	2614	3	21048745	21052286	mRNA	UBA2a (UBP1-associated protein 2A) hnRNP
		AT3G56980	19.5828	6.80302	2.87854	1.52534	12.7798	0.961747	12.8705	843	3	21086546	21087494	mRNA	basic helix-loop-helix (bHLH) DNA-binding superfamily protein
		AT3G59400	97.5204	43.7007	2.23155	1.15805	53.8196	0.954187	53.8321	994	3	21948717	21949710	mRNA	enzyme binding;tetrapyrrole binding
		AT3G62190	42.035	18.8883	2.22545	1.1541	23.1467	0.951166	23.1754	1160	3	23021121	23023332	mRNA	Chaperone DnaJ-domain superfamily protein
		AT4G00030	60.5225	23.073	2.62309	1.39126	37.4495	0.964016	37.4753	724	4	13527	14413	mRNA	Plastid-lipid associated protein PAP / fibrillin family protein
		AT4G00040	36.0316	12.3152	2.92579	1.54883	23.7164	0.967951	23.767	1366	4	14627	16079	mRNA	Chalcone and stilbene synthase family protein
		AT4G02005	10.1822	2.39131	4.25802	2.09018	7.79092	0.965423	8.06643	1894	4	876908	879181	ncRNA	other RNA
	X	AT4G02430	55.7166	8.70831	6.3981	2.67764	47.0083	0.995612	47.0845	1513	4	1068974	1072183	mRNA	SR34B RNA-binding (RRM/RBD/RNP motifs) family protein
		AT4G05631	51.7025	6.43552	8.03393	3.00611	45.267	0.997903	45.3667	882	4	2990006	2992618	mRNA
		AT4G11830	41.1785	17.4112	2.36506	1.24188	23.7673	0.957612	23.7998	3858	4	7115794	7121245	mRNA	phospholipase D gamma 2
		AT4G12320	25.0365	8.31592	3.01067	1.59009	16.7206	0.966745	16.796	1740	4	7314778	7316669	mRNA	cytochrome P450, family 706, subfamily A, polypeptide 6
		AT4G14548	10.2578	2.1035	4.87654	2.28586	8.15429	0.97237	8.46862	755	4	8347010	8347764	ncRNA	other RNA
		AT4G16680	9.86519	1.32057	7.4704	2.90119	8.54462	0.980552	9.02371	2962	4	9387393	9390774	mRNA	PrP2-2 P-loop containing nucleoside triphosphate hydrolases superfamily protein
		AT4G16860	121.962	15.9364	7.65306	2.93604	106.026	0.997868	106.066	3678	4	9488466	9495816	mRNA	Disease resistance protein (TIR-NBS-LRR class) family
		AT4G16870	89.4891	4.77258	18.7507	4.22887	84.7165	0.999954	84.822	4443	4	9483955	9488397	mRNA_TE_gene	transposable element gene
	X	AT4G19690	234.943	99.7419	2.35551	1.23604	135.201	0.959062	135.207	1377	4	10707446	10709015	mRNA	iron-regulated transporter 1
		AT4G24780	92.1214	41.0083	2.24641	1.16762	51.1132	0.954475	51.1265	1633	4	12770331	12772333	mRNA	Pectin lyase-like superfamily protein
		AT4G31940	73.6153	22.1423	3.32465	1.7332	51.473	0.974046	51.5022	1821	4	15451988	15454160	mRNA	cytochrome P450, family 82, subfamily C, polypeptide 4
		AT4G32445	7.93113	0.554905	14.2928	3.83721	7.37622	0.976814	8.31462	106	4	15660370	15660475	miRNA	MIR419; miRNA
		AT4G34760	48.2468	16.6671	2.89474	1.53343	31.5797	0.968187	31.6169	697	4	16582183	16582879	mRNA	SAUR-like auxin-responsive protein family
	X	AT4G36690	230.336	63.0193	3.65501	1.86987	167.316	0.978556	167.327	1982	4	17293992	17297722	mRNA	U2AF65a U2 snRNP auxilliary factor, large subunit, splicing factor
	X	AT5G03830	41.7508	8.09807	5.15565	2.36616	33.6528	0.99169	33.7358	1282	5	1018338	1020460	mRNA	CDK inhibitor P21 binding protein
		AT5G06270	15.7279	5.58453	2.81633	1.49382	10.1433	0.9564	10.2528	1048	5	1912550	1913674	mRNA
		AT5G07690	13.2091	4.66503	2.8315	1.50157	8.54403	0.951369	8.67497	1595	5	2446764	2448543	mRNA	myb domain protein 29
		AT5G10480	148.457	53.318	2.78437	1.47735	95.1391	0.967801	95.1505	1037	5	3297806	3300151	mRNA	PAS2
		AT5G10530	20.9433	2.40572	8.70559	3.12194	18.5375	0.995753	18.7986	1956	5	3324978	3326933	mRNA	Concanavalin A-like lectin protein kinase family protein
	X	AT5G10970	13.0645	3.55505	3.67491	1.87771	9.50944	0.965475	9.69305	819	5	3469268	3470086	mRNA	C2H2 and C2HC zinc fingers superfamily protein
		AT5G15270	50.9152	12.4935	4.07534	2.02692	38.4217	0.984552	38.4751	2806	5	4958337	4962013	mRNA	RNA-binding KH domain-containing protein
		AT5G18030	5.30745	0.291766	18.1908	4.18514	5.01568	0.95144	6.53241	504	5	5968435	5968938	mRNA	SAUR-like auxin-responsive protein family
	X	AT5G22794	15.5209	4.24262	3.65834	1.87119	11.2783	0.969266	11.4325	714	5	7608242	7611591	mRNA
	X	AT5G25560	129.725	41.457	3.12915	1.64577	88.268	0.971663	88.2834	1455	5	8897871	8901709	mRNA	CHY-type/CTCHY-type/RING-type Zinc finger protein
		AT5G27889	38.9999	3.8124	10.2297	3.3547	35.1875	0.998937	35.3471	162	5	9903437	9903598	mRNA
		AT5G27890	39.5485	7.24109	5.46168	2.44934	32.3074	0.99261	32.4002	1584	5	9903640	9905914	mRNA
		AT5G38140	18.978	6.57594	2.88598	1.52906	12.4021	0.961225	12.496	890	5	15220208	15222272	mRNA	nuclear factor Y, subunit C12
		AT5G38150	29.9189	12.4068	2.41149	1.26992	17.512	0.957813	17.558	1766	5	15223116	15225107	mRNA	Plant protein of unknown function (DUF827)
		AT5G40590	21.195	5.30344	3.99646	1.99872	15.8916	0.979315	16.0168	976	5	16251437	16252412	mRNA	Cysteine/Histidine-rich C1 domain family protein
		AT5G45469	16.1695	2.41726	6.68921	2.74184	13.7523	0.990747	14.0229	219	5	18421744	18421962	mRNA
		AT5G45520	6.63795	0.990404	6.70226	2.74465	5.64754	0.958014	6.27916	3504	5	18449509	18453012	mRNA	Leucine-rich repeat (LRR) family protein
		AT5G53144	55.5835	4.45606	12.4737	3.64082	51.1274	0.999619	51.2569	99	5	21553622	21553720	mRNA
		AT5G53150	50.6396	12.5673	4.02947	2.01059	38.0723	0.98321	38.1254	2614	5	21554791	21557491	mRNA	DNAJ heat shock N-terminal domain-containing protein
		AT5G54585	16.821	5.72084	2.9403	1.55596	11.1001	0.960504	11.2087	730	5	22175539	22176691	mRNA
		AT5G64170	15.5215	5.46185	2.8418	1.50681	10.0597	0.956767	10.1719	2590	5	25672466	25676746	mRNA	dentin sialophosphoprotein-related
	X	AT5G64390	46.1464	8.13257	5.67427	2.50443	38.0138	0.993633	38.0962	2969	5	25743346	25747652	mRNA	HEN4 RNA-binding KH domain-containing protein
		AT5G64395	39.8059	6.43343	6.18734	2.62932	33.3724	0.994903	33.4758	96	5	25748202	25748297	mRNA
		AT5G64770	90.2177	35.7086	2.5265	1.33714	54.5091	0.962895	54.5255	593	5	25897367	25898124	mRNA
	X	AT5G67420	90.0832	38.6373	2.33151	1.22126	51.4459	0.95737	51.4604	1651	5	26904289	26906026	mRNA	LOB domain-containing protein 37
		AT1G03730	13.8351	31.613	0.437641	-1.19218	17.7778	0.95214	-17.8178	1068	1	930828	931895	mRNA
		AT1G09575	4.88728	14.6795	0.332933	-1.5867	9.79218	0.957769	-9.9199	1152	1	3101671	3102925	mRNA	Protein of unknown function (DUF607)
		AT1G09932	1.48665	9.17924	0.161958	-2.62631	7.69259	0.974089	-8.12856	1131	1	3230450	3233109	mRNA	Phosphoglycerate mutase family protein
		AT1G10550	2.05142	10.7121	0.191505	-2.38454	8.66064	0.975527	-8.98292	1068	1	3479153	3480988	mRNA	xyloglucan:xyloglucosyl transferase 33
		AT1G11050	8.93103	21.7933	0.409806	-1.28699	12.8623	0.954606	-12.9265	2282	1	3681888	3684169	mRNA	Protein kinase superfamily protein
		AT1G13340	3.15217	10.6783	0.295195	-1.76026	7.5261	0.953259	-7.72921	1479	1	4569448	4571118	mRNA	Regulator of Vps4 activity in the MVB pathway protein
		AT1G14480	2.63599	11.7375	0.224578	-2.15471	9.10154	0.974274	-9.35312	1556	1	4956257	4957971	mRNA	Ankyrin repeat family protein
		AT1G16130	2.27337	8.9899	0.252881	-1.98347	6.71652	0.95594	-7.00327	2555	1	5525491	5528212	mRNA	wall associated kinase-like 2
		AT1G17620	45.0798	111.791	0.403251	-1.31025	66.7109	0.962033	-66.7238	1076	1	6062216	6063291	mRNA	Late embryogenesis abundant (LEA) hydroxyproline-rich glycoprotein family
		AT1G18570	9.71898	24.9114	0.390143	-1.35793	15.1924	0.95923	-15.2529	1654	1	6389411	6391267	mRNA	myb domain protein 51
		AT1G19180	12.3641	125.584	0.0984524	-3.34443	113.22	0.999306	-113.27	1329	1	6622094	6623620	mRNA	jasmonate-zim-domain protein 1
		AT1G20510	16.3665	52.9918	0.308849	-1.69502	36.6253	0.97277	-36.6645	1857	1	7103454	7105881	mRNA	OPC-8:0 CoA ligase1
		AT1G20823	6.58856	37.0498	0.17783	-2.49143	30.4613	0.993182	-30.563	870	1	7238800	7239669	mRNA	RING/U-box superfamily protein
		AT1G21326	0.884575	6.37216	0.138819	-2.84873	5.48759	0.956315	-6.18295	720	1	7469002	7469721	mRNA	VQ motif-containing protein
		AT1G22190	55.7356	136.472	0.408402	-1.29194	80.7368	0.961503	-80.7472	1507	1	7835782	7837288	mRNA	Integrase-type DNA-binding superfamily protein
		AT1G22400	15.9758	43.5785	0.366598	-1.44773	27.6027	0.965682	-27.6407	1727	1	7903660	7906673	mRNA	UDP-Glycosyltransferase superfamily protein
		AT1G22890	24.1085	54.2427	0.444457	-1.16989	30.1342	0.953889	-30.1569	559	1	8102818	8103532	mRNA
		AT1G28370	3.19757	53.1619	0.0601479	-4.05534	49.9643	0.999805	-50.1286	972	1	9955969	9956940	mRNA	ERF domain protein 11
		AT1G28480	2.75987	15.3422	0.179888	-2.47483	12.5823	0.985988	-12.8234	600	1	10013474	10014073	mRNA	Thioredoxin superfamily protein
		AT1G30040	3.61871	18.9661	0.190799	-2.38987	15.3474	0.987619	-15.5323	1408	1	10537648	10539831	mRNA	gibberellin 2-oxidase
		AT1G32460	59.8042	133.751	0.447132	-1.16123	73.9465	0.954251	-73.9556	659	1	11738118	11739326	mRNA
		AT1G32920	62.9189	384.524	0.163628	-2.61151	321.605	0.995146	-321.615	496	1	11928807	11929302	mRNA
		AT1G33610	7.00625	21.2633	0.3295	-1.60165	14.257	0.965029	-14.3467	1509	1	12188910	12190418	mRNA	Leucine-rich repeat (LRR) family protein
		AT1G51700	19.9484	51.8351	0.384844	-1.37765	31.8867	0.963635	-31.9164	1120	1	19174070	19175189	mRNA	DOF zinc finger protein 1
		AT1G53840	35.3046	89.0016	0.396674	-1.33398	53.697	0.962609	-53.7136	2058	1	20101445	20103667	mRNA	pectin methylesterase 1
		AT1G56060	0.409014	7.21759	0.0566691	-4.14129	6.80857	0.973004	-7.96913	436	1	20966528	20967144	mRNA
		AT1G56250	0.377913	7.77594	0.0486003	-4.36289	7.39802	0.977048	-8.58869	1146	1	21061600	21062995	mRNA	phloem protein 2-B14
		AT1G58420	0.895094	12.8768	0.0695121	-3.84659	11.9817	0.991663	-12.584	740	1	21707379	21708118	mRNA	Uncharacterised conserved protein UCP031279
		AT1G59590	10.205	30.201	0.337902	-1.56532	19.996	0.967855	-20.0572	1041	1	21887752	21888792	mRNA	ZCF37
		AT1G61470	1.85666	17.3227	0.10718	-3.22189	15.4661	0.994553	-15.7981	837	1	22678185	22679021	mRNA	Polynucleotidyl transferase, ribonuclease H-like superfamily protein
		AT1G63030	0.0309547	5.396	0.00573661	-7.44559	5.36504	0.95716	-9.17717	823	1	23367407	23368410	mRNA	Integrase-type DNA-binding superfamily protein
		AT1G63090	21.8992	52.5494	0.416736	-1.26279	30.6502	0.960096	-30.6762	1332	1	23391063	23392851	mRNA	phloem protein 2-A11
		AT1G64065	2.38091	11.2443	0.211745	-2.2396	8.86334	0.974945	-9.14192	1177	1	23778353	23779529	mRNA	Late embryogenesis abundant (LEA) hydroxyproline-rich glycoprotein family
		AT1G66400	9.62133	49.9268	0.192709	-2.37551	40.3055	0.991882	-40.3755	797	1	24770575	24771371	mRNA	calmodulin like 23
		AT1G67470	4.93079	19.5645	0.252028	-1.98835	14.6337	0.978422	-14.7682	1395	1	25272182	25273576	mRNA	Protein kinase superfamily protein
		AT1G67880	8.12385	22.3443	0.363576	-1.45967	14.2205	0.961461	-14.2952	1615	1	25453921	25455735	mRNA	beta-1,4-N-acetylglucosaminyltransferase family protein
		AT1G72240	2.72158	14.4217	0.188714	-2.40573	11.7001	0.983666	-11.9449	571	1	27190179	27190749	mRNA
		AT1G72416	18.2452	41.4856	0.439795	-1.1851	23.2404	0.953727	-23.2706	1057	1	27258856	27260291	mRNA	Chaperone DnaJ-domain superfamily protein
		AT1G72450	16.0687	38.5219	0.417131	-1.26143	22.4532	0.959021	-22.4886	1262	1	27274065	27276317	mRNA	jasmonate-zim-domain protein 6
		AT1G72900	19.0461	64.3653	0.295906	-1.75679	45.3193	0.975086	-45.3533	1363	1	27432195	27433782	mRNA	Toll-Interleukin-Resistance (TIR) domain-containing protein
		AT1G72920	4.66659	30.7843	0.15159	-2.72175	26.1177	0.995411	-26.2591	1070	1	27437928	27439091	mRNA	Toll-Interleukin-Resistance (TIR) domain family protein
		AT1G72930	37.7462	92.2097	0.409351	-1.28859	54.4635	0.961435	-54.4788	872	1	27439452	27440464	mRNA	toll/interleukin-1 receptor-like
		AT1G72940	9.15456	31.3385	0.292119	-1.77537	22.1839	0.974013	-22.2549	1525	1	27442238	27443856	mRNA	Toll-Interleukin-Resistance (TIR) domain-containing protein
		AT1G72950	1.463	7.34123	0.199286	-2.32709	5.87823	0.955853	-6.3221	1306	1	27444585	27445980	mRNA	Disease resistance protein (TIR-NBS class)
		AT1G73500	27.0514	77.357	0.349695	-1.51583	50.3056	0.968643	-50.3285	1439	1	27639091	27640529	mRNA	MAP kinase kinase 9
		AT1G73550	0.700708	7.04915	0.0994032	-3.33056	6.34844	0.968377	-7.16906	509	1	27647756	27648536	mRNA	Bifunctional inhibitor/lipid-transfer protein/seed storage 2S albumin superfamily protein
		AT1G75750	292.265	780.048	0.374675	-1.41629	487.783	0.964764	-487.785	667	1	28441526	28442367	mRNA	GAST1 protein homolog 1
		AT1G76160	74.6003	171.524	0.434926	-1.20116	96.9237	0.955559	-96.9312	2008	1	28577942	28581133	mRNA	SKU5 similar 5
		AT1G77640	4.80214	42.8152	0.11216	-3.15637	38.013	0.998469	-38.1438	939	1	29178737	29179675	mRNA	Integrase-type DNA-binding superfamily protein
		AT2G01670	42.2843	124.877	0.338607	-1.56232	82.5928	0.97013	-82.6075	1211	2	296510	298101	mRNA	nudix hydrolase homolog 17
		AT2G05940	13.8755	54.2754	0.255649	-1.96776	40.4	0.982408	-40.4478	1702	2	2287238	2289307	mRNA	Protein kinase superfamily protein
		AT2G06050	21.7472	51.2045	0.424712	-1.23544	29.4573	0.958304	-29.4832	1510	2	2359115	2362180	mRNA	oxophytodienoate-reductase 3
		AT2G06850	200.574	504.064	0.397915	-1.32947	303.489	0.962711	-303.492	1214	2	2763526	2765720	mRNA	xyloglucan endotransglucosylase/hydrolase 4
		AT2G18210	3.57993	11.5974	0.308684	-1.6958	8.01747	0.953713	-8.19485	918	2	7924958	7925875	mRNA
		AT2G18690	17.5689	42.0889	0.417423	-1.26042	24.52	0.959433	-24.5524	1408	2	8097420	8098827	mRNA
		AT2G19800	20.7981	165.593	0.125598	-2.99312	144.795	0.998084	-144.826	1318	2	8530896	8533508	mRNA	myo-inositol oxygenase 2
		AT2G20142	3.20915	19.2077	0.167077	-2.58142	15.9985	0.990699	-16.2054	1032	2	8695374	8696643	mRNA	Toll-Interleukin-Resistance (TIR) domain family protein
		AT2G22500	13.7216	113.367	0.121037	-3.04648	99.6454	0.998293	-99.692	1528	2	9563224	9564751	mRNA	uncoupling protein 5
		AT2G22860	6.27528	25.5175	0.245921	-2.02373	19.2422	0.981577	-19.3483	544	2	9737607	9738298	mRNA	phytosulfokine 2 precursor
		AT2G22880	3.98751	74.1643	0.0537659	-4.21717	70.1768	0.999942	-70.3034	345	2	9741119	9741463	mRNA	VQ motif-containing protein
		AT2G23120	175.447	499.473	0.351264	-1.50937	324.026	0.968682	-324.029	592	2	9842043	9842634	mRNA	Late embryogenesis abundant protein, group 6
		AT2G25250	50.0241	163.01	0.306878	-1.70426	112.986	0.973134	-112.998	879	2	10753835	10754713	mRNA
		AT2G26190	26.2191	64.8125	0.404538	-1.30565	38.5934	0.961764	-38.6155	2022	2	11147639	11150510	mRNA	calmodulin-binding family protein
		AT2G27260	16.006	41.679	0.38403	-1.38071	25.673	0.963049	-25.7101	990	2	11669655	11670644	mRNA	Late embryogenesis abundant (LEA) hydroxyproline-rich glycoprotein family
		AT2G28400	4.14959	24.4625	0.169631	-2.55953	20.3129	0.992463	-20.4735	749	2	12148304	12149052	mRNA	Protein of unknown function, DUF584
		AT2G31880	27.0038	99.2798	0.271997	-1.87834	72.276	0.978946	-72.3004	2084	2	13554894	13556977	mRNA	Leucine-rich repeat protein kinase family protein
		AT2G32030	2.55345	10.6391	0.240006	-2.05886	8.08565	0.966107	-8.34366	868	2	13632468	13633335	mRNA	Acyl-CoA N-acyltransferases (NAT) superfamily protein
		AT2G32140	0.670934	7.60878	0.0881789	-3.50342	6.93784	0.973592	-7.77224	1291	2	13655627	13657175	mRNA	transmembrane receptors
		AT2G32190	3.15899	15.4696	0.204206	-2.2919	12.3107	0.983545	-12.5222	500	2	13674498	13675286	mRNA
		AT2G35930	25.5859	161.328	0.158596	-2.65658	135.742	0.995502	-135.768	1619	2	15082855	15084473	mRNA	plant U-box 23
		AT2G36220	14.065	91.2216	0.154184	-2.69727	77.1566	0.996095	-77.2038	1219	2	15192480	15193698	mRNA
		AT2G40270	14.7267	34.3037	0.429303	-1.21993	19.577	0.954985	-19.615	1851	2	16821934	16824506	mRNA	Protein kinase family protein
		AT2G46400	0.792208	22.7434	0.0348325	-4.84342	21.9512	0.998125	-22.4792	1222	2	19043414	19044826	mRNA	WRKY DNA-binding protein 46
		AT2G46510	8.07505	23.6599	0.341297	-1.5509	15.5849	0.965054	-15.6618	2363	2	19090953	19093315	mRNA	ABA-inducible BHLH-type transcription factor
		AT3G01290	72.2948	179.763	0.402168	-1.31413	107.468	0.962077	-107.476	1122	3	88054	89422	mRNA	SPFH/Band 7/PHB domain-containing membrane-associated protein family
		AT3G01830	0.377419	9.2587	0.0407637	-4.61657	8.88128	0.984148	-10.0095	1080	3	296054	297133	mRNA	Calcium-binding EF-hand family protein
		AT3G03280	1.12433	6.64811	0.169121	-2.56387	5.52378	0.954225	-6.08979	929	3	765459	766387	mRNA
		AT3G05200	17.4936	44.6951	0.3914	-1.35329	27.2015	0.96257	-27.2351	1749	3	1476982	1478730	mRNA	RING/U-box superfamily protein
		AT3G06850	12.6689	30.5399	0.414833	-1.2694	17.871	0.957977	-17.916	1848	3	2157974	2160623	mRNA	2-oxoacid dehydrogenases acyltransferase family protein
		AT3G10930	4.1312	99.5254	0.041509	-4.59043	95.3942	0.999981	-95.5046	703	3	3420130	3420832	mRNA
		AT3G12830	4.99942	33.7693	0.148046	-2.75588	28.7699	0.995997	-28.9016	958	3	4078651	4079608	mRNA	SAUR-like auxin-responsive protein family
		AT3G15356	15.7196	53.4502	0.294098	-1.76563	37.7306	0.97497	-37.7719	1068	3	5174402	5175469	mRNA	Legume lectin family protein
		AT3G15530	23.6681	69.5464	0.340321	-1.55503	45.8783	0.969975	-45.9046	1508	3	5252875	5254562	mRNA	S-adenosyl-L-methionine-dependent methyltransferases superfamily protein
		AT3G16510	4.73149	19.9753	0.236867	-2.07785	15.2438	0.981447	-15.3848	1303	3	5616992	5618294	mRNA	Calcium-dependent lipid-binding (CaLB domain) family protein
		AT3G16720	20.2156	86.6007	0.233435	-2.09891	66.3851	0.98673	-66.4183	1390	3	5692738	5694127	mRNA	TOXICOS EN LEVADURA 2
		AT3G18690	6.98571	21.4654	0.32544	-1.61953	14.4797	0.966123	-14.57	981	3	6429534	6430514	mRNA	MAP kinase substrate 1
		AT3G19030	102.189	318.037	0.321311	-1.63796	215.848	0.971614	-215.854	446	3	6563979	6564424	mRNA
		AT3G23170	12.417	74.1917	0.167364	-2.57894	61.7746	0.994762	-61.8285	794	3	8267942	8268735	mRNA
		AT3G23250	0.53114	24.9645	0.0212758	-5.55464	24.4334	0.99866	-25.0568	1343	3	8309209	8310826	mRNA	myb domain protein 15
		AT3G23730	51.6388	160.045	0.322651	-1.63195	108.406	0.971539	-108.419	1075	3	8550110	8551335	mRNA	xyloglucan endotransglucosylase/hydrolase 16
		AT3G23920	27.0418	59.4962	0.454514	-1.1376	32.4544	0.950648	-32.4743	2131	3	8641569	8644449	mRNA	beta-amylase 1
		AT3G25250	4.81058	18.7723	0.256259	-1.96432	13.9617	0.97623	-14.0993	1504	3	9195503	9197124	mRNA	AGC (cAMP-dependent, cGMP-dependent and protein kinase C) kinase family protein
		AT3G25600	26.225	75.0078	0.349631	-1.5161	48.7828	0.968622	-48.8063	714	3	9307254	9307967	mRNA	Calcium-binding EF-hand family protein
		AT3G25780	11.5615	54.3515	0.212717	-2.23299	42.79	0.990148	-42.8482	1007	3	9409290	9410567	mRNA	allene oxide cyclase 3
		AT3G26980	18.9322	42.01	0.45066	-1.14989	23.0778	0.951158	-23.1064	985	3	9946166	9948040	mRNA	membrane-anchored ubiquitin-fold protein 4 precursor
		AT3G27210	18.2367	58.2843	0.312893	-1.67626	40.0475	0.972171	-40.0826	1098	3	10045186	10047343	mRNA
		AT3G27540	2.19966	10.4727	0.210036	-2.25129	8.27308	0.972803	-8.57393	1772	3	10205308	10207306	mRNA	beta-1,4-N-acetylglucosaminyltransferase family protein
		AT3G28180	34.5235	95.9062	0.359971	-1.47405	61.3827	0.966919	-61.4004	2475	3	10505829	10509239	mRNA	Cellulose-synthase-like C4
		AT3G28340	4.91749	42.65	0.115299	-3.11655	37.7325	0.998289	-37.861	1606	3	10588947	10590552	mRNA	galacturonosyltransferase-like 10
		AT3G29000	2.08292	33.8955	0.0614514	-4.02441	31.8125	0.999339	-32.0661	636	3	11005779	11006414	mRNA	Calcium-binding EF-hand family protein
		AT3G44860	1.09418	6.53025	0.167555	-2.57729	5.43608	0.95318	-6.01609	1234	3	16379633	16381070	mRNA	farnesoic acid carboxyl-O-methyltransferase
		AT3G45640	62.2378	161.566	0.385215	-1.37627	99.3287	0.964203	-99.3382	1483	3	16756770	16758698	mRNA	mitogen-activated protein kinase 3
		AT3G46080	1.08079	19.9631	0.0541393	-4.20718	18.8823	0.997226	-19.3454	495	3	16922753	16923247	mRNA	C2H2-type zinc finger family protein
		AT3G47960	25.3104	65.8691	0.384253	-1.37987	40.5587	0.963935	-40.5821	2157	3	17697942	17700833	mRNA	Major facilitator superfamily protein
		AT3G50060	36.8805	118.261	0.311857	-1.68104	81.3802	0.972434	-81.3976	1137	3	18557970	18559106	mRNA	myb domain protein 77
		AT3G50480	19.8117	65.1588	0.304053	-1.71761	45.3471	0.973716	-45.3796	1030	3	18733068	18734388	mRNA	homolog of RPW8 4
		AT3G50930	1.93765	35.1293	0.0551578	-4.18029	33.1916	0.999482	-33.4538	2314	3	18929526	18931839	mRNA	cytochrome BC1 synthesis
		AT3G52400	34.0185	130.078	0.261525	-1.93498	96.059	0.981449	-96.0785	1336	3	19425634	19427141	mRNA	syntaxin of plants 122
		AT3G52450	5.35843	47.4314	0.112972	-3.14596	42.073	0.998529	-42.1904	1645	3	19440739	19442383	mRNA	plant U-box 22
		AT3G54200	16.0076	41.2265	0.388285	-1.36481	25.2188	0.962669	-25.2557	896	3	20065665	20066560	mRNA	Late embryogenesis abundant (LEA) hydroxyproline-rich glycoprotein family
		AT3G54810	48.4668	123.921	0.39111	-1.35435	75.4545	0.963525	-75.4666	1620	3	20296232	20298691	mRNA	Plant-specific GATA-type zinc finger transcription factor family protein
		AT3G55430	43.9053	124.377	0.353002	-1.50225	80.4716	0.96835	-80.4856	1768	3	20549599	20552215	mRNA	O-Glycosyl hydrolases family 17 protein
		AT3G56400	22.77	51.5403	0.44179	-1.17857	28.7703	0.954011	-28.7944	1111	3	20908928	20910481	mRNA	WRKY DNA-binding protein 70
		AT3G56710	5.93185	21.625	0.274306	-1.86614	15.6931	0.974261	-15.8037	816	3	21006750	21007565	mRNA	sigma factor binding protein 1
		AT3G57450	52.3935	319.113	0.164185	-2.60661	266.72	0.995146	-266.732	689	3	21261934	21262622	mRNA
		AT3G60550	5.31034	18.8721	0.281386	-1.82938	13.5617	0.970196	-13.6846	734	3	22379805	22380641	mRNA	cyclin p3;2
		AT3G61640	32.0515	87.2245	0.36746	-1.44434	55.1729	0.965475	-55.1918	585	3	22810041	22810747	mRNA	arabinogalactan protein 20
		AT3G62150	7.79092	19.3369	0.402904	-1.31149	11.546	0.953309	-11.6202	4143	3	23008755	23013909	mRNA	P-glycoprotein 21
		AT4G01360	0.23895	15.7872	0.0151357	-6.0459	15.5482	0.995587	-16.6823	1386	4	564760	566310	mRNA
		AT4G01540	4.04198	13.0133	0.310605	-1.68685	8.97128	0.957666	-9.12849	1582	4	670483	672789	mRNA	NAC with transmembrane motif1
		AT4G02200	5.89319	18.6381	0.31619	-1.66114	12.7449	0.964843	-12.8527	1245	4	972707	974692	mRNA	Drought-responsive family protein
		AT4G05050	234.527	518.109	0.45266	-1.1435	283.582	0.951183	-283.584	1049	4	2588004	2589386	mRNA	ubiquitin 11
		AT4G09030	46.2402	110.992	0.416607	-1.26324	64.7522	0.960695	-64.7645	584	4	5792207	5792790	mRNA	arabinogalactan protein 10
		AT4G12720	28.0764	104.891	0.267673	-1.90145	76.8142	0.980591	-76.8377	1391	4	7487301	7489655	mRNA	MutT/nudix family protein
		AT4G15150	2.14359	13.8008	0.155324	-2.68665	11.6572	0.987416	-11.9628	309	4	8641672	8642278	mRNA	glycine-rich protein
		AT4G17500	28.585	130.608	0.218861	-2.19191	102.023	0.98974	-102.047	1016	4	9759325	9760340	mRNA	ethylene responsive element binding factor 1
		AT4G18010	23.0262	53.9103	0.42712	-1.22729	30.8841	0.956937	-30.9085	2444	4	9991012	9994420	mRNA	myo-inositol polyphosphate 5-phosphatase 2
		AT4G18280	10.9083	28.3739	0.38445	-1.37913	17.4655	0.960908	-17.5199	738	4	10103996	10104733	mRNA	glycine-rich cell wall protein-related
		AT4G18422	0.808754	6.93569	0.116608	-3.10027	6.12693	0.965618	-6.86665	441	4	10176150	10176590	mRNA
		AT4G18880	9.83439	24.7606	0.397179	-1.33214	14.9262	0.957885	-14.9855	1904	4	10347582	10349562	mRNA	heat shock transcription factor A4A
		AT4G20830	50.371	129.851	0.387915	-1.36619	79.4796	0.964049	-79.4913	1975	4	11155453	11157806	mRNA	FAD-binding Berberine family protein
		AT4G24110	5.8057	26.3756	0.220116	-2.18366	20.5699	0.987362	-20.6855	882	4	12519932	12520813	mRNA
		AT4G25620	17.4267	45.3097	0.384614	-1.37852	27.8829	0.963301	-27.917	1994	4	13067186	13069679	mRNA	hydroxyproline-rich glycoprotein family protein
		AT4G25810	4.407	87.849	0.0501656	-4.31716	83.442	0.999961	-83.5537	1081	4	13128643	13129884	mRNA	xyloglucan endotransglycosylase 6
		AT4G25830	9.57994	22.6702	0.422579	-1.24271	13.0902	0.952447	-13.1491	960	4	13133529	13135024	mRNA	Uncharacterised protein family (UPF0497)
		AT4G27652	5.83414	198.237	0.0294302	-5.08656	192.403	1	-192.47	524	4	13809833	13810356	mRNA
		AT4G29950	21.6736	49.2279	0.440272	-1.18353	27.5542	0.953881	-27.5797	3109	4	14657045	14660573	mRNA	Ypt/Rab-GAP domain of gyp1p superfamily protein
		AT4G30270	19.988	112.206	0.178136	-2.48895	92.2182	0.993842	-92.2518	1207	4	14819192	14820592	mRNA	xyloglucan endotransglucosylase/hydrolase 24
		AT4G30440	112.432	272.666	0.412342	-1.27809	160.235	0.961306	-160.24	1626	4	14881855	14883480	mRNA	UDP-D-glucuronate 4-epimerase 1
		AT4G31800	12.257	102.285	0.119832	-3.06092	90.0283	0.998301	-90.0803	1245	4	15383201	15385029	mRNA	WRKY DNA-binding protein 18
		AT4G32020	189.251	501.531	0.377346	-1.40604	312.28	0.96466	-312.283	1507	4	15487944	15489450	mRNA
		AT4G33050	9.08714	23.1187	0.393064	-1.34716	14.0316	0.957904	-14.0961	1926	4	15944453	15947026	mRNA	calmodulin-binding family protein
		AT4G33985	10.2262	31.5225	0.324409	-1.62412	21.2963	0.969297	-21.3582	710	4	16288112	16288913	mRNA	Protein of unknown function (DUF1685)
		AT4G36500	71.6164	163.964	0.436782	-1.19502	92.3474	0.955555	-92.3551	699	4	17225912	17226610	mRNA
		AT4G36710	5.59224	19.3987	0.288279	-1.79446	13.8065	0.97001	-13.9226	1886	4	17305758	17307643	mRNA	GRAS family transcription factor
		AT4G36850	1.67115	10.868	0.153768	-2.70117	9.19682	0.981546	-9.58529	1372	4	17353291	17355891	mRNA	PQ-loop repeat family protein / transmembrane family protein
		AT4G39320	4.6023	13.0943	0.351473	-1.50852	8.49204	0.951423	-8.62498	703	4	18289055	18289857	mRNA	microtubule-associated protein-related
		AT5G01040	7.69735	21.4842	0.35828	-1.48084	13.7868	0.961948	-13.8661	2052	5	13128	16173	mRNA	laccase 8
		AT5G02220	2.43178	10.3603	0.23472	-2.09099	7.92856	0.966156	-8.19965	440	5	441707	442146	mRNA
		AT5G03210	1.14284	15.3921	0.0742481	-3.7515	14.2493	0.994365	-14.7349	535	5	762787	763321	mRNA
		AT5G03720	3.50618	15.1786	0.230994	-2.11407	11.6725	0.978865	-11.8624	1366	5	971786	973683	mRNA	heat shock transcription factor A3
		AT5G04340	12.7901	80.6364	0.158614	-2.65641	67.8463	0.995456	-67.8983	976	5	1216131	1217106	mRNA	zinc finger of Arabidopsis thaliana 6
		AT5G05600	9.1232	23.5868	0.386792	-1.37037	14.4636	0.958901	-14.5284	1399	5	1672120	1674739	mRNA	2-oxoglutarate (2OG) and Fe(II)-dependent oxygenase superfamily protein
		AT5G06320	133.957	548.092	0.244405	-2.03265	414.136	0.984878	-414.141	976	5	1930793	1931768	mRNA	NDR1/HIN1-like 3
		AT5G06870	12.3227	34.2276	0.360024	-1.47383	21.9048	0.965118	-21.9543	1166	5	2133918	2135166	mRNA	polygalacturonase inhibiting protein 2
		AT5G07440	43.3743	105.437	0.411377	-1.28147	62.0625	0.961238	-62.0757	1634	5	2355937	2358194	mRNA	glutamate dehydrogenase 2
		AT5G08240	9.66385	23.4175	0.412677	-1.27692	13.7536	0.955405	-13.8128	1384	5	2650837	2652398	mRNA
		AT5G08760	1.90412	9.85386	0.193236	-2.37157	7.94974	0.972283	-8.29595	388	5	2854940	2855617	mRNA
		AT5G08790	37.9246	86.085	0.440548	-1.18263	48.1604	0.954689	-48.1749	1234	5	2858849	2860262	mRNA	NAC (No Apical Meristem) domain transcriptional regulator superfamily protein
		AT5G10750	11.745	30.8975	0.380129	-1.39544	19.1525	0.961924	-19.2033	1206	5	3398951	3400156	mRNA	Protein of unknown function (DUF1336)
		AT5G11650	10.7352	26.7142	0.401852	-1.31526	15.9791	0.958126	-16.0331	1571	5	3744980	3747125	mRNA	alpha/beta-Hydrolases superfamily protein
		AT5G13220	1.67505	7.56174	0.221516	-2.17451	5.88669	0.953922	-6.27548	1019	5	4218888	4220814	mRNA	jasmonate-zim-domain protein 10
		AT5G19230	16.9941	50.8088	0.334472	-1.58004	33.8146	0.9699	-33.8515	826	5	6467527	6468484	mRNA	Glycoprotein membrane precursor GPI-anchored
		AT5G21960	0.013465	5.12965	0.00262493	-8.5735	5.11618	0.95322	-9.984	946	5	7258363	7259308	mRNA	Integrase-type DNA-binding superfamily protein
		AT5G22250	3.08487	52.4993	0.0587603	-4.08901	49.4144	0.999809	-49.5833	1247	5	7365532	7366778	mRNA	Polynucleotidyl transferase, ribonuclease H-like superfamily protein : ATCAF1B/CAF1B (CCR4- ASSOCIATED FACTOR 1B)
		AT5G26030	25.4383	73.9714	0.343894	-1.53996	48.5331	0.968897	-48.5575	2042	5	9096460	9099178	mRNA	ferrochelatase 1
		AT5G26770	6.50107	22.088	0.294326	-1.76451	15.5869	0.970899	-15.6865	1446	5	9407826	9410018	mRNA
		AT5G27420	7.8308	21.5147	0.363975	-1.45809	13.6839	0.960919	-13.7613	1490	5	9684072	9685561	mRNA	carbon/nitrogen insensitive 1
		AT5G35735	51.3233	178.872	0.286928	-1.80124	127.548	0.975884	-127.561	1439	5	13900752	13902997	mRNA	Auxin-responsive family protein
		AT5G36925	1.46834	23.8161	0.0616533	-4.01968	22.3478	0.998164	-22.7064	347	5	14565813	14566244	mRNA
		AT5G37540	10.7359	28.526	0.376353	-1.40984	17.7902	0.961513	-17.8459	1597	5	14912835	14914431	mRNA	Eukaryotic aspartyl protease family protein
		AT5G39580	1.74491	16.7786	0.103996	-3.2654	15.0337	0.994369	-15.3842	1241	5	15847081	15849108	mRNA	Peroxidase superfamily protein
		AT5G39670	2.5791	12.2073	0.211275	-2.2428	9.62819	0.977634	-9.88596	889	5	15883179	15884067	mRNA	Calcium-binding EF-hand family protein
		AT5G40460	1.89397	9.86049	0.192077	-2.38025	7.96652	0.972384	-8.3145	686	5	16202247	16202932	mRNA
		AT5G42050	84.9355	255.659	0.332221	-1.58978	170.724	0.970412	-170.731	1560	5	16815489	16817301	mRNA	DCD (Development and Cell Death) domain protein
		AT5G43620	3.60992	29.0726	0.124169	-3.00962	25.4627	0.996894	-25.6399	1482	5	17522520	17524001	mRNA	Pre-mRNA cleavage complex II
		AT5G43890	1.31874	7.54279	0.174835	-2.51593	6.22405	0.962124	-6.71332	1275	5	17648857	17650131	mRNA	Flavin-binding monooxygenase family protein
		AT5G44350	3.68841	11.5362	0.319724	-1.6451	7.84783	0.951401	-8.0184	1188	5	17864520	17865707	mRNA	ethylene-responsive nuclear protein -related
		AT5G47070	8.26437	19.6681	0.420191	-1.25088	11.4038	0.951581	-11.4722	1754	5	19118543	19120909	mRNA	Protein kinase superfamily protein
		AT5G47220	11.0695	44.115	0.250924	-1.99468	33.0455	0.982998	-33.1056	962	5	19171862	19172823	mRNA	ethylene responsive element binding factor 2
		AT5G47230	10.139	83.8345	0.12094	-3.04763	73.6955	0.99827	-73.7585	1191	5	19179939	19181129	mRNA	ethylene responsive element binding factor 5
		AT5G49280	10.8331	30.2689	0.357897	-1.48238	19.4358	0.965276	-19.4922	856	5	19976594	19977449	mRNA	hydroxyproline-rich glycoprotein family protein
		AT5G49520	4.17728	20.1753	0.20705	-2.27195	15.998	0.987103	-16.1585	1793	5	20090776	20093346	mRNA	WRKY DNA-binding protein 48
		AT5G51190	10.123	137.164	0.0738022	-3.76019	127.041	0.999828	-127.097	833	5	20800584	20801416	mRNA	Integrase-type DNA-binding superfamily protein
		AT5G52750	5.25437	16.7729	0.313266	-1.67454	11.5185	0.963318	-11.6396	640	5	21384043	21384924	mRNA	Heavy metal transport/detoxification superfamily protein
		AT5G54490	10.5666	45.5075	0.232196	-2.10659	34.9408	0.987068	-35.0043	528	5	22121404	22121931	mRNA	pinoid-binding protein 1
		AT5G57510	0.194471	5.23842	0.0371241	-4.7515	5.04395	0.951805	-6.92951	393	5	23289164	23289556	mRNA
		AT5G58650	15.2622	37.9181	0.402505	-1.31292	22.6559	0.960411	-22.6939	439	5	23699708	23700226	mRNA	plant peptide containing sulfated tyrosine 1
		AT5G59490	2.2458	8.83109	0.254306	-1.97537	6.5853	0.954863	-6.87519	1089	5	23982724	23984617	mRNA	Haloacid dehalogenase-like hydrolase (HAD) superfamily protein
		AT5G59570	5.00385	14.4922	0.34528	-1.53416	9.48831	0.955258	-9.61154	1451	5	24003888	24005512	mRNA	Homeodomain-like superfamily protein
		AT5G60860	7.59852	19.9044	0.381751	-1.3893	12.3059	0.956676	-12.384	922	5	24484622	24485705	mRNA	RAB GTPase homolog A1F
		AT5G62020	6.62854	20.8387	0.318088	-1.6525	14.2102	0.966208	-14.3059	1472	5	24916089	24917643	mRNA	heat shock transcription factor B2A
		AT5G62520	1.79537	22.8347	0.0786248	-3.66887	21.0393	0.997686	-21.3568	1646	5	25097998	25099907	mRNA	similar to RCD one 5
		AT5G63130	1.10662	11.9053	0.0929514	-3.42738	10.7987	0.989104	-11.3296	1082	5	25323102	25324272	mRNA	Octicosapeptide/Phox/Bem1p family protein
		AT5G64570	16.2889	39.8032	0.409238	-1.28899	23.5142	0.96003	-23.5495	2493	5	25810115	25813335	mRNA	beta-D-xylosidase 4
		AT5G64870	0.392158	11.3012	0.0347005	-4.8489	10.9091	0.989887	-11.9381	1754	5	25929538	25931384	mRNA	SPFH/Band 7/PHB domain-containing membrane-associated protein family
		AT5G64905	1.20564	6.59606	0.182782	-2.4518	5.39042	0.950802	-5.92182	486	5	25939574	25940059	mRNA	elicitor peptide 3 precursor
		AT5G65300	3.30166	42.3504	0.0779605	-3.68111	39.0487	0.999457	-39.2218	625	5	26095147	26095771	mRNA
		AT5G65470	23.0526	51.0176	0.451856	-1.14607	27.965	0.951836	-27.9885	1945	5	26172131	26175033	mRNA	O-fucosyltransferase family protein
		AT5G67300	68.7268	156.873	0.438105	-1.19065	88.1462	0.955258	-88.1542	1985	5	26854022	26856006	mRNA	myb domain protein r1
		ATCG00010	1.39593	8.4604	0.164996	-2.5995	7.06447	0.96972	-7.52756	73	6	4	76	tRNA

## Sheet: pas2-1Y_WT.degUP
AGI	Index5_pas2-1Y_mean	Index2_WT_mean	Fold Change	log2 ratio	D	prob	ranking	Length	Chrom	GeneStart	GeneEnd	Biotype	Annotation
AT2G38530	1796.81	35.1603	51.1035	5.67535	1761.65	1	1761.66	670	2	16128378	16129158	mRNA	lipid transfer protein 2
AT3G20470	1101.64	35.1503	31.3408	4.96997	1066.49	1	1066.5	789	3	7140440	7141228	mRNA	glycine-rich protein 5
AT4G16240	874.091	9.80333	89.1627	6.47837	864.288	1	864.312	129	4	9192336	9192568	mRNA
AT4G27160	168.191	0.0191471	8784.16	13.1007	168.172	0.999994	168.682	768	4	13611796	13612563	mRNA	seed storage albumin 3
AT1G76930	2607.44	132.178	19.7266	4.30207	2475.26	0.99999	2475.26	1060	1	28895301	28896883	mRNA	extensin 4
AT2G14610	142.911	0.0773947	1846.53	10.8506	142.834	0.99999	143.245	760	2	6241704	6242463	mRNA	pathogenesis-related gene 1
AT3G42658	115.413	0.460044	250.874	7.97082	114.953	0.99999	115.229	895	3	14749400	14750294	mRNA_TE_gene	transposable element gene
AT4G12490	152.354	1.60894	94.6919	6.56517	150.745	0.99999	150.888	786	4	7409621	7410406	mRNA	Bifunctional inhibitor/lipid-transfer protein/seed storage 2S albumin superfamily protein
AT4G27170	118.735	0.128241	925.873	9.85467	118.607	0.99999	119.015	688	4	13613596	13614283	mRNA	seed storage albumin 4
AT4G33720	120.525	0.827391	145.669	7.18655	119.698	0.99999	119.914	782	4	16182752	16183533	mRNA	CAP (Cysteine-rich secretory proteins, Antigen 5, and Pathogenesis-related 1 protein) superfamily protein
AT5G42530	462.754	23.6625	19.5564	4.28957	439.091	0.99999	439.112	481	5	17004738	17005393	mRNA
AT5G44120	125.991	0.106494	1183.09	10.2083	125.885	0.99999	126.298	1657	5	17756264	17758288	mRNA	RmlC-like cupins superfamily protein
AT4G27150	93.3118	0.0200068	4664.01	12.1874	93.2918	0.999975	94.0845	735	4	13609341	13610075	mRNA	seed storage albumin 2
AT4G25140	78.7611	0.0323898	2431.66	11.2477	78.7288	0.999956	79.5282	908	4	12900430	12901577	mRNA	oleosin 1
AT2G01422	69.5211	0.0184968	3758.54	11.876	69.5026	0.999936	70.51	795	2	183940	184734	ncRNA
AT3G21351	75.4774	3.67625	20.5311	4.35974	71.8012	0.999936	71.9334	456	3	7518924	7519477	mRNA
AT4G10270	94.5382	5.61071	16.8496	4.07464	88.9275	0.999915	89.0208	477	4	6374734	6375210	mRNA	Wound-responsive family protein
AT4G10265	54.3367	1.13629	47.8192	5.57952	53.2004	0.999836	53.4922	440	4	6373097	6373536	mRNA	Wound-responsive family protein
AT2G14560	52.3315	0.441246	118.6	6.88995	51.8903	0.999813	52.3457	1533	2	6213972	6215901	mRNA	Protein of unknown function (DUF567)
AT3G30720	50.7307	0.602252	84.235	6.39635	50.1284	0.999798	50.5349	586	3	12349047	12349832	mRNA	qua-quine starch
AT1G67105	53.0575	2.61921	20.2571	4.34035	50.4383	0.99979	50.6247	786	1	25057479	25058264	ncRNA	other RNA
AT3G22231	49.3229	0.971339	50.7783	5.66614	48.3515	0.999761	48.6824	545	3	7845823	7846605	mRNA	pathogen and circadian controlled 1
AT4G28520	47.1454	0.00819676	5751.71	12.4898	47.1372	0.999744	48.7638	1794	4	14087556	14089796	mRNA	cruciferin 3
AT1G02930	241.485	19.1768	12.5926	3.6545	222.308	0.999715	222.338	1049	1	661177	662427	mRNA	glutathione S-transferase 6
AT2G43620	46.9226	1.81683	25.8266	4.69079	45.1058	0.999709	45.3491	1036	2	18093770	18095025	mRNA	Chitinase family protein
AT1G30760	48.8491	2.95036	16.557	4.04937	45.8988	0.999667	46.077	1884	1	10918278	10920677	mRNA	FAD-binding Berberine family protein
AT3G17050	102.668	8.55998	11.994	3.58424	94.1083	0.999617	94.1765	1845	3	5814748	5816592	mRNA_TE_gene	transposable element gene
AT4G27140	39.4883	0.16734	235.977	7.8825	39.3209	0.999555	40.1032	703	4	13607329	13608031	mRNA	seed storage albumin 1
AT5G40420	38.5575	0.033727	1143.22	10.1589	38.5238	0.999538	39.8407	872	5	16173393	16174783	mRNA	oleosin 2
AT3G44300	81.2403	6.98564	11.6296	3.53973	74.2546	0.999536	74.339	1423	3	15983311	15985535	mRNA	nitrilase 2
AT4G12470	662.751	58.2678	11.3742	3.5077	604.484	0.999503	604.494	799	4	7401109	7401907	mRNA	azelaic acid induced 1
AT3G02550	205.96	18.2802	11.2669	3.49401	187.68	0.999486	187.712	1382	3	536505	537998	mRNA	LOB domain-containing protein 41
AT1G21250	38.1923	1.1654	32.7717	5.03438	37.0269	0.99948	37.3676	2675	1	7439266	7442113	mRNA	cell wall-associated kinase
AT4G12870	47.5061	3.62538	13.1038	3.71191	43.8807	0.999455	44.0374	795	4	7542233	7543474	mRNA	Gamma interferon responsive lysosomal thiol (GILT) reductase family protein
AT1G27020	231.7	21.2047	10.9268	3.4498	210.495	0.99938	210.523	1276	1	9378559	9380692	mRNA
AT1G06350	36.118	0.869512	41.5382	5.37637	35.2485	0.999376	35.6562	1150	1	1935293	1936819	mRNA	Fatty acid desaturase family protein
AT2G43510	116.317	10.7817	10.7884	3.43141	105.535	0.999339	105.591	491	2	18067172	18067802	mRNA	trypsin inhibitor protein 1
AT1G03880	34.3324	0.00900489	3812.64	11.8966	34.3234	0.999303	36.3266	1633	1	985751	988146	mRNA	cruciferin 2
AT3G22235	36.1213	1.88751	19.137	4.2583	34.2338	0.999287	34.4976	670	3	7854419	7855791	mRNA
AT4G36700	33.642	0.0319327	1053.53	10.041	33.6101	0.999268	35.0779	1842	4	17298200	17300367	mRNA	RmlC-like cupins superfamily protein
AT4G22470	51.7263	4.5332	11.4106	3.5123	47.1931	0.999247	47.3237	1317	4	11840134	11841450	mRNA	protease inhibitor/seed storage/lipid transfer protein (LTP) family protein
AT3G10040	102.668	9.76191	10.5172	3.39468	92.9059	0.999222	92.9679	1657	3	3096415	3098071	mRNA	sequence-specific DNA binding transcription factors
AT4G04223	33.1	0.428561	77.2352	6.27119	32.6714	0.999197	33.2678	549	4	2036511	2037800	ncRNA	other RNA
AT3G01570	34.7722	1.9149	18.1588	4.18259	32.8573	0.999193	33.1225	814	3	221939	222827	mRNA	Oleosin family protein
AT4G33560	104.961	10.3934	10.0988	3.33611	94.5678	0.999104	94.6266	515	4	16135400	16135914	mRNA	Wound-responsive family protein
AT5G01870	449.31	45.6122	9.85066	3.30022	403.698	0.999054	403.712	550	5	337177	337820	mRNA	Bifunctional inhibitor/lipid-transfer protein/seed storage 2S albumin superfamily protein
AT4G12480	665.306	68.4938	9.71338	3.27997	596.813	0.999002	596.822	833	4	7406105	7406937	mRNA	Bifunctional inhibitor/lipid-transfer protein/seed storage 2S albumin superfamily protein
AT2G24850	29.1973	0.34031	85.796	6.42284	28.857	0.998834	29.5631	1642	2	10582830	10585216	mRNA	tyrosine aminotransferase 3
AT1G69880	29.73	1.03996	28.5877	4.83732	28.69	0.998815	29.0949	707	1	26321479	26322993	mRNA	thioredoxin H-type 8
AT3G57260	28.9307	0.565124	51.1935	5.67789	28.3655	0.998775	28.9282	1249	3	21188517	21189859	mRNA	beta-1,3-glucanase 2
AT5G24660	51.8112	5.34246	9.698	3.27769	46.4687	0.998736	46.5842	556	5	8443279	8443834	mRNA	response to low sulfur 2
AT5G59320	30.4346	1.98658	15.3201	3.93736	28.4481	0.998707	28.7192	681	5	23928971	23929745	mRNA	lipid transfer protein 3
AT3G26830	30.1166	1.96657	15.3143	3.93681	28.15	0.998667	28.424	1660	3	9887948	9889705	mRNA	Cytochrome P450 superfamily protein
AT1G04660	27.7296	0.251172	110.401	6.7866	27.4784	0.998657	28.3041	1288	1	1300486	1301773	mRNA	glycine-rich protein
AT1G02920	170.018	18.9814	8.95708	3.16303	151.036	0.99859	151.069	925	1	658657	659771	mRNA	glutathione S-transferase 7
AT2G26010	26.5604	0.118828	223.519	7.80426	26.4416	0.99849	27.5692	495	2	11087348	11087944	mRNA	plant defensin 1.3
AT1G14880	26.7097	0.538222	49.6257	5.63302	26.1714	0.998434	26.7708	765	1	5132535	5133716	mRNA	PLANT CADMIUM RESISTANCE 1
AT1G47540	25.2623	0.0306993	822.893	9.68456	25.2316	0.998243	27.0263	479	1	17455533	17456156	mRNA	Scorpion toxin-like knottin superfamily protein
AT2G14247	61.0042	7.05116	8.65165	3.11298	53.953	0.998083	54.0428	488	2	6034348	6034835	mRNA	Expressed protein
AT1G65500	25.347	1.01414	24.9937	4.64349	24.3329	0.998016	24.772	522	1	24357867	24358616	mRNA
AT5G03350	51.5201	5.94171	8.67091	3.11618	45.5783	0.998	45.6848	985	5	815674	816658	mRNA	Legume lectin family protein
AT5G51210	23.3312	0.0400681	582.289	9.18559	23.2911	0.997754	25.037	734	5	20820101	20820944	mRNA	oleosin3
AT2G16630	61.4125	7.48907	8.20028	3.03567	53.9234	0.997707	54.0088	1292	2	7209239	7211037	mRNA	Pollen Ole e 1 allergen and extensin family protein
AT1G75830	22.7941	0.0343574	663.439	9.37382	22.7597	0.997621	24.6145	428	1	28472357	28472891	mRNA	low-molecular-weight cysteine-rich 67
AT1G19960	43.8411	5.19	8.44722	3.07848	38.6511	0.99753	38.7735	425	1	6928039	6928463	mRNA
AT2G25510	442.099	57.1718	7.73281	2.95099	384.927	0.997443	384.938	571	2	10856399	10857156	mRNA
AT1G76960	44.8923	5.68492	7.89673	2.98126	39.2074	0.997129	39.3205	388	1	28920457	28920956	mRNA
AT4G33070	68.2517	9.11449	7.48826	2.90463	59.1372	0.997068	59.2085	2149	4	15952289	15954771	mRNA	Thiamine pyrophosphate dependent pyruvate decarboxylase family protein
AT3G49580	21.9902	1.25391	17.5373	4.13235	20.7363	0.996937	21.144	516	3	18375269	18375784	mRNA	response to low sulfur 1
AT2G30770	21.4228	0.828958	25.8431	4.69171	20.5938	0.996904	21.1215	1632	2	13109794	13112011	mRNA	cytochrome P450, family 71, subfamily A, polypeptide 13
AT4G21990	180.759	24.9614	7.24155	2.8563	155.798	0.996827	155.824	1785	4	11657008	11659105	mRNA	APS reductase 3
AT3G22550	25.3539	2.55825	9.91065	3.30898	22.7957	0.9967	23.0346	1483	3	7991646	7993454	mRNA	Protein of unknown function (DUF581)
AT3G49620	20.5821	0.473627	43.4564	5.4415	20.1085	0.996673	20.8318	1304	3	18393747	18396816	mRNA	2-oxoglutarate (2OG) and Fe(II)-dependent oxygenase superfamily protein
AT1G04770	52.1002	7.2348	7.20133	2.84826	44.8654	0.996542	44.9558	1187	1	1336371	1337849	mRNA	Tetratricopeptide repeat (TPR)-like superfamily protein
AT2G43590	174.812	24.7274	7.06957	2.82162	150.085	0.996455	150.111	1074	2	18081331	18082767	mRNA	Chitinase family protein
AT2G17850	24.7418	2.55739	9.67462	3.2742	22.1844	0.996422	22.4247	506	2	7760005	7760822	mRNA	Rhodanese/Cell cycle control phosphatase superfamily protein
AT5G61520	29.4261	3.48452	8.44479	3.07806	25.9416	0.996376	26.1235	1975	5	24739026	24741273	mRNA	Major facilitator superfamily protein
AT4G24120	26.2424	2.98941	8.77846	3.13397	23.253	0.996122	23.4632	2430	4	12524491	12527341	mRNA	YELLOW STRIPE like 1
AT1G80130	19.1235	0.256669	74.5064	6.21929	18.8668	0.996072	19.8655	1375	1	30140961	30142646	mRNA	Tetratricopeptide repeat (TPR)-like superfamily protein
AT5G10760	19.8447	1.04917	18.9147	4.24144	18.7955	0.996016	19.2682	1766	5	3400342	3402207	mRNA	Eukaryotic aspartyl protease family protein
AT2G38540	1898.24	278.978	6.80425	2.76644	1619.26	0.995931	1619.26	706	2	16130350	16131174	mRNA	lipid transfer protein 1
AT4G12500	61.9449	9.14809	6.77135	2.75944	52.7968	0.995762	52.8689	778	4	7414150	7414927	mRNA	Bifunctional inhibitor/lipid-transfer protein/seed storage 2S albumin superfamily protein
AT1G33960	18.0393	0.445299	40.5104	5.34022	17.594	0.995318	18.3866	1453	1	12346232	12348513	mRNA	P-loop containing nucleoside triphosphate hydrolases superfamily protein
AT3G27660	17.8693	0.336499	53.1036	5.73074	17.5328	0.99527	18.4456	874	3	10243755	10245023	mRNA	oleosin 4
AT4G39330	158.287	24.1317	6.55932	2.71355	134.156	0.995232	134.183	1744	4	18291218	18293383	mRNA	cinnamyl alcohol dehydrogenase 9
AT5G44420	17.4939	0.268584	65.1338	6.02533	17.2253	0.995078	18.2487	438	5	17907069	17907598	mRNA	plant defensin 1.2
AT4G02520	386.489	60.1581	6.42455	2.6836	326.331	0.995039	326.342	989	4	1110452	1111660	mRNA	glutathione S-transferase PHI 2
AT3G05690	26.2836	3.51554	7.4764	2.90234	22.768	0.9948	22.9523	1464	3	1676546	1678932	mRNA	nuclear factor Y, subunit A2
AT5G41761	20.9705	2.27371	9.22303	3.20524	18.6968	0.994758	18.9696	595	5	16711437	16712031	mRNA
AT1G73805	20.4398	2.12309	9.62741	3.26715	18.3167	0.994735	18.6058	1690	1	27745427	27749178	mRNA	Calmodulin binding protein-like
AT2G34700	17.0498	0.40734	41.8565	5.38738	16.6425	0.994658	17.4928	722	2	14634134	14635627	mRNA	Pollen Ole e 1 allergen and extensin family protein
AT3G22142	102.731	16.7471	6.13424	2.61689	85.9836	0.994274	86.0234	4443	3	7803604	7808046	mRNA	Bifunctional inhibitor/lipid-transfer protein/seed storage 2S albumin superfamily protein
AT2G39030	16.0447	0.0150666	1064.92	10.0565	16.0296	0.994161	18.9231	976	2	16298227	16299202	mRNA	Acyl-CoA N-acyltransferases (NAT) superfamily protein
AT1G13609	61.9245	10.1387	6.10774	2.61064	51.7858	0.994014	51.8516	380	1	4662721	4663192	mRNA	Defensin-like (DEFL) family protein
AT5G64120	123.987	20.6646	5.99995	2.58495	103.322	0.99386	103.354	1288	5	25659306	25661002	mRNA	Peroxidase superfamily protein
AT4G04610	93.9055	15.7333	5.9686	2.57739	78.1723	0.993829	78.2148	1759	4	2325003	2327013	mRNA	APS reductase 1
AT4G08770	78.1812	13.0737	5.98001	2.58015	65.1075	0.993789	65.1586	1235	4	5598115	5600312	mRNA	Peroxidase superfamily protein
AT2G34870	15.5855	0.0217208	717.54	9.48691	15.5638	0.993712	18.2273	677	2	14710777	14711453	mRNA	hydroxyproline-rich glycoprotein family protein
AT1G69530	141.67	24.271	5.837	2.54523	117.399	0.993577	117.426	1322	1	26141836	26143496	mRNA	expansin A1
AT1G26770	78.9041	13.5176	5.83713	2.54526	65.3865	0.993502	65.436	805	1	9259750	9260792	mRNA	expansin A10
AT3G49570	16.0845	0.777093	20.6983	4.37144	15.3074	0.993427	15.9193	492	3	18372533	18373024	mRNA	response to low sulfur 3
AT1G26250	54.1205	9.16463	5.90536	2.56203	44.9559	0.993423	45.0288	1627	1	9083838	9085464	mRNA	Proline-rich extensin-like family protein
AT3G04720	403.299	70.0288	5.75905	2.52583	333.27	0.993405	333.28	837	3	1285524	1286562	mRNA	pathogenesis-related 4
AT2G28490	15.1252	0.00826123	1830.86	10.8383	15.1169	0.99323	18.6008	1780	2	12178597	12181012	mRNA	RmlC-like cupins superfamily protein
AT3G22120	595.126	104.607	5.68914	2.50821	490.519	0.993089	490.525	1354	3	7794957	7796310	mRNA	cell wall-plasma membrane linker protein
AT4G14400	16.3463	1.29934	12.5805	3.65312	15.0469	0.992856	15.4841	2354	4	8294446	8298602	mRNA	ankyrin repeat family protein
AT5G44572	135.826	24.1523	5.62374	2.49153	111.674	0.992781	111.702	537	5	17968152	17969563	mRNA
AT2G30750	17.2102	1.72692	9.96583	3.31699	15.4833	0.992706	15.8346	1686	2	13099336	13101413	mRNA	cytochrome P450, family 71, subfamily A, polypeptide 12
AT5G15360	14.891	0.231575	64.3033	6.00682	14.6594	0.992666	15.8424	762	5	4987437	4989182	mRNA
AT1G61255	15.2468	0.597985	25.497	4.67225	14.6488	0.992652	15.3759	541	1	22589151	22589691	mRNA
AT3G47480	15.4372	0.792188	19.4868	4.28442	14.645	0.992623	15.2588	594	3	17496354	17496947	mRNA	Calcium-binding EF-hand family protein
AT4G21620	484.015	86.6008	5.58904	2.4826	397.414	0.992619	397.422	686	4	11491482	11492167	mRNA	glycine-rich protein
AT3G44310	636.216	114.984	5.53307	2.46808	521.231	0.99254	521.237	1340	3	15986864	15989103	mRNA	nitrilase 1
AT4G23680	79.1138	14.1372	5.59616	2.48444	64.9767	0.992531	65.0242	751	4	12336186	12337482	mRNA	Polyketide cyclase/dehydrase and lipid transport superfamily protein
AT3G15720	16.1581	1.3422	12.0386	3.58959	14.8159	0.992521	15.2446	1490	3	5325290	5327537	mRNA	Pectin lyase-like superfamily protein
AT3G18250	16.462	1.5082	10.915	3.44823	14.9538	0.9924	15.3462	351	3	6258067	6258417	mRNA	Putative membrane lipoprotein
AT3G49120	331.796	60.8682	5.45105	2.44654	270.928	0.992115	270.939	1321	3	18207651	18210132	mRNA	peroxidase CB
AT4G16260	166.783	30.6168	5.44743	2.44558	136.166	0.992105	136.188	1316	4	9200010	9201552	mRNA	Glycosyl hydrolase superfamily protein
AT5G13330	26.9889	4.32797	6.23593	2.6406	22.661	0.992053	22.8143	1162	5	4272060	4274660	mRNA	related to AP2 6l
AT5G26220	20.0368	2.87157	6.97764	2.80274	17.1653	0.991344	17.3926	932	5	9162969	9164685	mRNA	ChaC-like family protein
AT4G34810	26.5971	4.43924	5.99136	2.58288	22.1579	0.991317	22.3079	318	4	16599104	16599421	mRNA	SAUR-like auxin-responsive protein family
AT3G55130	22.06	3.41732	6.45536	2.6905	18.6427	0.991005	18.8358	2513	3	20433878	20436390	mRNA	white-brown complex homolog 19
AT2G01020	63.8273	12.1944	5.23415	2.38796	51.6329	0.990966	51.6881	164	2	5782	5945	rRNA	rRNA
AT2G26440	36.8815	6.84109	5.39118	2.4306	30.0404	0.990849	30.1386	1754	2	11247383	11249493	mRNA	Plant invertase/pectin methylesterase inhibitor superfamily
AT2G41090	135.207	26.5077	5.10069	2.35069	108.7	0.990544	108.725	912	2	17135721	17136852	mRNA	Calcium-binding EF-hand family protein
AT1G62180	106.929	20.9334	5.10807	2.35278	85.9957	0.990516	86.0279	1766	1	22975530	22977602	mRNA	5'adenylylphosphosulfate reductase 2
AT2G29460	14.0955	1.03876	13.5695	3.7623	13.0568	0.99035	13.588	906	2	12626536	12627678	mRNA	glutathione S-transferase tau 4
AT1G64170	34.7891	6.49531	5.35604	2.42117	28.2938	0.990306	28.3972	2436	1	23815239	23818293	mRNA	cation/H+ exchanger 16
AT4G14440	87.4346	17.6343	4.9582	2.30982	69.8003	0.990171	69.8385	1009	4	8306745	8307753	mRNA	3-hydroxyacyl-CoA dehydratase 1
AT1G70260	12.9934	0.221128	58.7596	5.87675	12.7722	0.990055	14.0594	1463	1	26456844	26459450	mRNA	nodulin MtN21 /EamA-like transporter family protein
AT3G27220	61.4757	12.3148	4.99201	2.31962	49.1609	0.99002	49.2156	1495	3	10051612	10053678	mRNA	Galactose oxidase/kelch repeat superfamily protein
AT3G16770	325.727	66.6173	4.88953	2.2897	259.11	0.98993	259.12	1124	3	5705662	5707023	mRNA	ethylene-responsive element binding protein
AT1G67750	42.0241	8.26426	5.08505	2.34626	33.7599	0.98983	33.8413	1637	1	25401588	25403503	mRNA	Pectate lyase family protein
AT4G21680	38.9245	7.59232	5.12682	2.35807	31.3322	0.989797	31.4208	2146	4	11517353	11519765	mRNA	NITRATE TRANSPORTER 1.8
AT5G66985	51.6668	10.4877	4.92642	2.30054	41.1791	0.989778	41.2433	530	5	26743279	26743808	mRNA
AT3G57240	12.7995	0.215195	59.4786	5.8943	12.5843	0.989768	13.8963	1230	3	21181742	21183075	mRNA	beta-1,3-glucanase 3
AT5G47330	17.7588	2.55739	6.94412	2.79579	15.2014	0.989641	15.4564	1127	5	19207099	19208822	mRNA	alpha/beta-Hydrolases superfamily protein
AT3G18280	156.716	32.6723	4.79661	2.26201	124.044	0.989508	124.064	595	3	6267049	6267643	mRNA	Bifunctional inhibitor/lipid-transfer protein/seed storage 2S albumin superfamily protein
AT5G65870	31.8154	6.0696	5.24177	2.39005	25.7458	0.989508	25.8565	533	5	26351508	26352269	mRNA	phytosulfokine 5 precursor
AT2G04570	33.167	6.3536	5.22019	2.3841	26.8134	0.989493	26.9192	1347	2	1594673	1596349	mRNA	GDSL-like Lipase/Acylhydrolase superfamily protein
AT3G28540	13.0347	0.717743	18.1607	4.18275	12.317	0.989286	13.0078	1680	3	10694444	10696123	mRNA	P-loop containing nucleoside triphosphate hydrolases superfamily protein
AT5G26340	43.1732	8.85398	4.87614	2.28574	34.3192	0.989236	34.3953	1993	5	9243511	9247066	mRNA	Major facilitator superfamily protein
AT2G05642	12.2354	0.00778454	1571.75	10.6182	12.2276	0.98913	16.1944	1889	2	2098087	2101167	mRNA	Nucleic acid-binding, OB-fold-like protein
AT5G58390	21.8277	3.78473	5.7673	2.5279	18.0429	0.989013	18.2192	1220	5	23599567	23601325	mRNA	Peroxidase superfamily protein
AT3G22640	12.1723	0.00886911	1372.44	10.4225	12.1634	0.988976	16.0181	1658	3	8011724	8013902	mRNA	cupin family protein
AT4G38840	21.5828	3.73941	5.77171	2.529	17.8434	0.988895	18.0217	582	4	18124978	18125559	mRNA	SAUR-like auxin-responsive protein family
AT4G11890	12.7948	0.713257	17.9385	4.16499	12.0815	0.988801	12.7793	1237	4	7148246	7149921	mRNA	Protein kinase superfamily protein
AT5G54740	12.0567	0.0177169	680.524	9.4105	12.039	0.988724	15.2806	830	5	22238358	22239187	mRNA	seed storage albumin 5
AT3G23290	20.3641	3.41895	5.95625	2.5744	16.9452	0.988618	17.1396	843	3	8326825	8328132	mRNA	Protein of unknown function (DUF640)
AT3G23450	286.318	62.3772	4.59011	2.19853	223.941	0.98824	223.952	1761	3	8410433	8412193	mRNA
AT1G05300	33.9838	7.03701	4.82929	2.27181	26.9468	0.988105	27.0424	1375	1	1545106	1547849	mRNA	zinc transporter 5 precursor
AT5G44570	11.9228	0.197825	60.2695	5.91336	11.725	0.988059	13.1318	446	5	17964416	17966496	mRNA
AT2G26630	11.7181	0.0334584	350.228	8.45215	11.6846	0.987963	14.4211	879	2	11327493	11328727	mRNA_TE_gene	transposable element gene
AT3G50440	44.2407	9.57942	4.61831	2.20737	34.6613	0.987583	34.7315	1007	3	18717311	18718494	mRNA	methyl esterase 10
AT4G08780	17.7377	2.82517	6.27847	2.65041	14.9126	0.987541	15.1463	1041	4	5604153	5608202	mRNA	Peroxidase superfamily protein
AT4G18250	12.9763	1.20533	10.7658	3.42838	11.771	0.987512	12.2601	2562	4	10087343	10091963	mRNA	receptor serine/threonine kinase, putative
AT2G25000	20.2946	3.60023	5.63704	2.49494	16.6944	0.987487	16.8798	1209	2	10629737	10631413	mRNA	WRKY DNA-binding protein 60
AT5G39050	32.7893	6.93519	4.72795	2.24122	25.8541	0.987487	25.951	1480	5	15634586	15636065	mRNA	HXXXD-type acyl-transferase family protein
AT5G22570	11.6216	0.231575	50.1851	5.64919	11.39	0.987281	12.714	1016	5	7495539	7496784	mRNA	WRKY DNA-binding protein 38
AT4G36430	32.9452	7.18911	4.58265	2.19618	25.7561	0.986595	25.8495	1215	4	17204478	17205966	mRNA	Peroxidase superfamily protein
AT1G24147	12.4012	1.12395	11.0336	3.46383	11.2772	0.986441	11.7972	628	1	8542446	8543474	mRNA
AT2G26400	12.2897	1.10413	11.1307	3.47647	11.1856	0.986229	11.7133	879	2	11231800	11233295	mRNA	acireductone dioxygenase 3
AT3G08860	11.6172	0.824579	14.0886	3.81646	10.7926	0.985528	11.4475	1712	3	2696559	2699158	mRNA	PYRIMIDINE 4
AT3G02480	12.3094	1.24452	9.8909	3.3061	11.0649	0.985518	11.5483	449	3	512312	513027	mRNA	Late embryogenesis abundant protein (LEA) family protein
AT2G02930	13.1543	1.65999	7.92431	2.98629	11.4943	0.985177	11.8759	939	2	851164	852222	mRNA	glutathione S-transferase F3
AT1G21520	19.4211	3.65313	5.31631	2.41042	15.768	0.985164	15.9512	636	1	7534154	7534789	mRNA
AT3G21720	11.3211	0.704431	16.0713	4.00641	10.6167	0.98514	11.3475	2171	3	7652487	7656011	mRNA	isocitrate lyase
AT3G16670	286.207	67.0747	4.26699	2.09322	219.133	0.984848	219.143	766	3	5681419	5682331	mRNA	Pollen Ole e 1 allergen and extensin family protein
AT3G55240	10.9442	0.60461	18.1012	4.17801	10.3396	0.984299	11.1518	681	3	20473541	20474763	mRNA	Plant protein 1589 of unknown function
AT2G05380	2572.16	617.317	4.16668	2.0589	1954.85	0.983615	1954.85	603	2	1966816	1968037	mRNA	glycine-rich protein 3 short isoform
AT2G18660	10.1586	0.075507	134.539	7.07188	10.0831	0.983441	12.3159	779	2	8090658	8091656	mRNA	plant natriuretic peptide A
AT5G16080	11.9768	1.37577	8.70551	3.12193	10.601	0.98343	11.0512	1304	5	5252315	5253618	mRNA	carboxyesterase 17
AT5G39890	50.1907	11.8543	4.23398	2.08201	38.3364	0.983252	38.3929	1238	5	15974393	15976270	mRNA	Protein of unknown function (DUF1637)
AT2G36800	32.6627	7.67139	4.25773	2.09009	24.9913	0.983029	25.0786	1637	2	15423380	15425016	mRNA	don-glucosyltransferase 1
AT1G43910	15.1859	2.644	5.74351	2.52193	12.5419	0.982996	12.7929	1624	1	16655884	16657658	mRNA	P-loop containing nucleoside triphosphate hydrolases superfamily protein
AT1G24020	173.146	41.8248	4.13978	2.04955	131.321	0.98295	131.337	732	1	8500451	8501520	mRNA	MLP-like protein 423
AT3G14210	300.238	73.1779	4.10285	2.03663	227.06	0.982933	227.069	1483	3	4729823	4731803	mRNA	epithiospecifier modifier 1
AT3G20395	18.0828	3.57786	5.0541	2.33745	14.505	0.982904	14.6921	822	3	7111948	7113870	mRNA	RING/U-box superfamily protein
AT1G69310	21.1201	4.56287	4.62868	2.2106	16.5572	0.982859	16.7041	1360	1	26054308	26058035	mRNA	WRKY DNA-binding protein 57
AT5G22580	56.0932	13.7792	4.07086	2.02533	42.314	0.982503	42.3625	683	5	7502674	7503449	mRNA	Stress responsive A/B Barrel Domain
AT3G14620	36.332	8.62927	4.21032	2.07393	27.7027	0.982364	27.7802	1837	3	4914914	4917078	mRNA	cytochrome P450, family 72, subfamily A, polypeptide 8
AT5G61160	10.4875	0.762688	13.7508	3.78144	9.72484	0.981998	10.4342	1581	5	24608724	24610304	mRNA	anthocyanin 5-aromatic acyltransferase 1
AT2G43570	11.6602	1.48911	7.83029	2.96907	10.1711	0.981328	10.5956	1027	2	18076224	18077463	mRNA	chitinase, putative
AT5G53820	10.448	0.882851	11.8344	3.56492	9.56518	0.981191	10.2079	533	5	21853397	21854117	mRNA	Late embryogenesis abundant protein (LEA) family protein
AT5G44568	52.1118	13.1772	3.95469	1.98357	38.9346	0.980775	38.9851	462	5	17961201	17962202	mRNA
AT5G44430	9.61269	0.259691	37.0159	5.21007	9.353	0.980586	10.7062	453	5	17908945	17909507	mRNA	plant defensin 1.2C
AT4G14365	34.9369	8.63278	4.047	2.01685	26.3041	0.980569	26.3813	1407	4	8271464	8273765	mRNA	XB3 ortholog 4 in Arabidopsis thaliana
AT3G12500	34.143	8.42895	4.05068	2.01817	25.714	0.980449	25.7931	1127	3	3962382	3963984	mRNA	basic chitinase
AT1G09310	890.538	231.862	3.84081	1.94141	658.676	0.980301	658.679	826	1	3009055	3009880	mRNA	Protein of unknown function, DUF538
AT3G28580	11.7002	1.61953	7.22447	2.85289	10.0807	0.980301	10.4766	1707	3	10715623	10717329	mRNA	P-loop containing nucleoside triphosphate hydrolases superfamily protein
AT3G44970	36.317	9.14977	3.96917	1.98884	27.1672	0.980237	27.2399	1440	3	16432443	16434848	mRNA	Cytochrome P450 superfamily protein
AT5G46050	14.4772	2.68519	5.39149	2.43068	11.792	0.980091	12.0399	1851	5	18675035	18679146	mRNA	peptide transporter 3
AT3G50770	10.0734	0.786172	12.8132	3.67956	9.28721	0.980089	9.98957	823	3	18873958	18874780	mRNA	calmodulin-like 41
AT4G02330	64.8256	16.7902	3.86092	1.94894	48.0354	0.980085	48.0749	1897	4	1032413	1035037	mRNA	Plant invertase/pectin methylesterase inhibitor superfamily
AT4G01700	31.7714	7.82439	4.06056	2.02168	23.947	0.980035	24.0322	966	4	732313	733510	mRNA	Chitinase family protein
AT2G16586	25.3648	6.07571	4.17478	2.0617	19.2891	0.97991	19.3989	1002	2	7190937	7191938	mRNA
AT4G12550	33.2663	8.29949	4.00823	2.00297	24.9668	0.979827	25.047	691	4	7439115	7439805	mRNA	Auxin-Induced in Root cultures 1
AT1G73260	48.5828	12.6043	3.85447	1.94653	35.9785	0.979763	36.0311	917	1	27547274	27548190	mRNA	kunitz trypsin inhibitor 1
AT4G38860	13.7809	2.48483	5.54601	2.47145	11.2961	0.979634	11.5633	793	4	18130268	18131060	mRNA	SAUR-like auxin-responsive protein family
AT3G48920	12.5719	2.02053	6.22205	2.63739	10.5513	0.979465	10.8759	786	3	18139392	18140561	mRNA	myb domain protein 45
AT2G16060	113.046	29.7937	3.79428	1.92383	83.2521	0.97932	83.2743	843	2	6982531	6983631	mRNA	hemoglobin 1
AT1G35710	10.9999	1.3909	7.90847	2.9834	9.60902	0.979305	10.0615	3658	1	13220940	13224681	mRNA	Protein kinase family protein with leucine-rich repeat domain
AT1G61800	9.39355	0.337399	27.841	4.79914	9.05615	0.979297	10.2492	1569	1	22824440	22826774	mRNA	glucose-6-phosphate/phosphate translocator 2
AT2G48090	21.223	4.93908	4.29695	2.10331	16.2839	0.979295	16.4192	655	2	19669110	19669764	mRNA
AT1G47395	62.0803	16.4696	3.76939	1.91433	45.6107	0.979051	45.6508	375	1	17383034	17383408	mRNA
AT3G27400	27.6329	6.85757	4.02955	2.01062	20.7753	0.979024	20.8724	1441	3	10140323	10143225	mRNA	Pectin lyase-like superfamily protein
AT1G75900	52.6578	13.8596	3.79936	1.92576	38.7982	0.978941	38.8459	1409	1	28499060	28501138	mRNA	GDSL-like Lipase/Acylhydrolase superfamily protein
AT2G21210	18.7222	4.28545	4.36877	2.12723	14.4367	0.978484	14.5926	700	2	9085210	9085909	mRNA	SAUR-like auxin-responsive protein family
AT1G53035	25.7514	6.35145	4.05442	2.0195	19.4	0.978457	19.5048	852	1	19761700	19762551	mRNA
AT4G34790	14.7311	2.96246	4.9726	2.314	11.7687	0.978415	11.994	685	4	16594469	16595153	mRNA	SAUR-like auxin-responsive protein family
AT2G42610	21.8365	5.18134	4.21444	2.07534	16.6551	0.978394	16.7839	999	2	17747917	17750440	mRNA	Protein of unknown function (DUF640)
AT3G26290	32.1903	8.39508	3.83443	1.93901	23.7953	0.978186	23.8741	1622	3	9632682	9634470	mRNA	cytochrome P450, family 71, subfamily B, polypeptide 26
AT4G39480	8.83746	0.0451998	195.52	7.61117	8.79226	0.978085	11.629	1952	4	18362258	18364209	mRNA	cytochrome P450, family 96, subfamily A, polypeptide 9
AT2G02850	73.9242	19.8974	3.71526	1.89347	54.0268	0.978001	54.06	708	2	826404	827812	mRNA	plantacyanin
AT5G63180	71.844	19.3981	3.70367	1.88895	52.4459	0.977976	52.4799	1457	5	25340954	25343119	mRNA	Pectin lyase-like superfamily protein
AT2G36870	21.2382	5.08104	4.1799	2.06347	16.1572	0.977885	16.2884	1175	2	15472645	15474681	mRNA	xyloglucan endotransglucosylase/hydrolase 32
AT1G67100	8.92541	0.21512	41.4904	5.3747	8.71029	0.977644	10.2351	957	1	25053734	25054847	mRNA	LOB domain-containing protein 40
AT4G37990	8.70462	0.0103629	839.977	9.71421	8.69425	0.977534	13.0367	1419	4	17855876	17857639	mRNA	elicitor-activated gene 3-2
AT3G55515	8.89752	0.245083	36.3041	5.18206	8.65244	0.977321	10.0856	240	3	20590923	20591162	mRNA	ROTUNDIFOLIA like 7
AT5G38900	10.4463	1.38329	7.55174	2.91681	9.06297	0.976669	9.52078	978	5	15573505	15575618	mRNA	Thioredoxin superfamily protein
AT1G55210	100.29	27.5543	3.63972	1.86383	72.7359	0.976502	72.7598	840	1	20597869	20598708	mRNA	Disease resistance-responsive (dirigent-like protein) family protein
AT1G07090	25.7085	6.70535	3.83403	1.93886	19.0032	0.97645	19.1018	943	1	2173952	2174894	mRNA	Protein of unknown function (DUF640)
AT2G34490	14.9638	3.28971	4.54869	2.18545	11.6741	0.97614	11.8769	1788	2	14535645	14537432	mRNA	cytochrome P450, family 710, subfamily A, polypeptide 2
AT5G27200	8.57352	0.140048	61.2187	5.9359	8.43347	0.976109	10.313	420	5	9571185	9571989	mRNA	acyl carrier protein 5
AT2G40200	8.69777	0.284154	30.6093	4.9359	8.41362	0.976022	9.75459	828	2	16791098	16792090	mRNA	basic helix-loop-helix (bHLH) DNA-binding superfamily protein
AT5G23810	11.6855	1.98185	5.89622	2.55979	9.7036	0.975845	10.0356	1573	5	8028378	8030816	mRNA	amino acid permease 7
AT3G06435	18.5952	4.43624	4.19166	2.06752	14.159	0.975739	14.3091	1664	3	1969121	1970784	mRNA	Expressed protein
AT3G47720	9.02814	0.699049	12.9149	3.69096	8.32909	0.975338	9.11027	1178	3	17592625	17594132	mRNA	similar to RCD one 4
AT1G66700	8.73514	0.49809	17.5373	4.13235	8.23705	0.975011	9.2155	1299	1	24873291	24874758	mRNA	S-adenosyl-L-methionine-dependent methyltransferases superfamily protein
AT1G48130	8.32318	0.149138	55.8086	5.80242	8.17404	0.974606	10.0241	986	1	17780502	17781727	mRNA	1-cysteine peroxiredoxin 1
AT4G01525	9.74942	1.22404	7.96497	2.99367	8.52538	0.974367	9.03571	889	4	660810	661698	mRNA_TE_gene	transposable element gene
AT4G29140	51.0551	14.407	3.54376	1.82528	36.6481	0.974173	36.6935	1974	4	14368919	14370892	mRNA	MATE efflux family protein
AT5G63090	9.53185	1.13845	8.37265	3.06568	8.3934	0.973966	8.93575	1085	5	25308572	25310973	mRNA	Lateral organ boundaries (LOB) domain family protein
AT4G03295	8.26395	0.193487	42.7107	5.41653	8.07046	0.97393	9.71963	76	4	1445879	1445954	snoRNA	snoRNA
AT4G33220	74.9653	21.4889	3.48856	1.80263	53.4764	0.973907	53.5067	1875	4	16022439	16026360	mRNA	pectin methylesterase 44
AT3G23810	246.582	71.2106	3.46271	1.7919	175.371	0.973814	175.38	1849	3	8587664	8589713	mRNA	S-adenosyl-l-homocysteine (SAH) hydrolase 2
AT3G62270	31.7165	8.87288	3.57455	1.83776	22.8437	0.973724	22.9175	2771	3	23042284	23046048	mRNA	HCO3- transporter family
AT3G53232	10.233	1.51666	6.74705	2.75426	8.71631	0.973668	9.14112	446	3	19730978	19731423	mRNA	ROTUNDIFOLIA like 1
AT1G66920	9.06858	0.932511	9.72489	3.28168	8.13606	0.973452	8.77297	2050	1	24965304	24967522	mRNA	Protein kinase superfamily protein
AT1G22220	18.4775	4.62821	3.99236	1.99724	13.8493	0.973348	13.9925	1201	1	7846602	7847802	mRNA	F-box family protein
AT5G42680	13.1928	2.82651	4.66754	2.22266	10.3663	0.973348	10.6019	822	5	17114596	17115417	mRNA	Protein of unknown function, DUF617
AT1G65090	8.00208	0.0207405	385.82	8.59178	7.98134	0.973344	11.7269	1418	1	24180830	24183199	mRNA
AT3G13080	28.1118	7.78048	3.61312	1.85324	20.3313	0.973315	20.4156	4793	3	4195786	4201265	mRNA	multidrug resistance-associated protein 3
AT3G28930	45.6532	13.2474	3.4462	1.78501	32.4058	0.973003	32.4549	797	3	10959686	10960808	mRNA	AIG2-like (avirulence induced gene) family protein
AT4G12290	39.8117	11.4723	3.47024	1.79504	28.3394	0.972837	28.3962	2420	4	7304405	7307138	mRNA	Copper amine oxidase family protein
AT1G33055	34.3926	9.6722	3.55582	1.83018	24.7204	0.972826	24.788	1271	1	11971308	11972578	mRNA
AT3G54820	26.5397	7.37044	3.60083	1.84833	19.1692	0.972782	19.2581	1229	3	20302021	20304010	mRNA	plasma membrane intrinsic protein 2;5
AT5G03230	40.5742	11.7033	3.46691	1.79365	28.8709	0.972662	28.9266	872	5	769514	770385	mRNA	Protein of unknown function, DUF584
AT4G24110	89.438	26.3756	3.39094	1.76168	63.0624	0.972629	63.087	882	4	12519932	12520813	mRNA
AT5G11410	8.73859	0.81452	10.7285	3.42338	7.92407	0.972296	8.63194	1011	5	3638431	3639883	mRNA	Protein kinase superfamily protein
AT1G47400	31.6257	9.01072	3.50979	1.81138	22.615	0.972246	22.6874	470	1	17385717	17386186	mRNA
AT5G02490	31.1714	8.82937	3.53042	1.81984	22.342	0.97219	22.416	2305	5	550035	552647	mRNA	Heat shock protein 70 (Hsp 70) family protein
AT3G58990	47.3145	13.8789	3.40911	1.76939	33.4357	0.972021	33.4825	1246	3	21797058	21798303	mRNA	isopropylmalate isomerase 1
AT2G27380	7.72941	0.00643263	1201.59	10.2307	7.72297	0.971495	12.8184	2286	2	11713411	11715696	mRNA	extensin proline-rich 1
AT1G15670	62.9556	19.1671	3.28456	1.7157	43.7885	0.971163	43.8221	1539	1	5389952	5391490	mRNA	Galactose oxidase/kelch repeat superfamily protein
AT4G23210	10.1667	1.63895	6.20322	2.63302	8.52779	0.971063	8.92502	2261	4	12148714	12151479	mRNA	cysteine-rich RLK (RECEPTOR-like protein kinase) 13
AT2G37640	51.9726	15.6348	3.32417	1.73299	36.3378	0.970936	36.3791	1202	2	15787705	15789853	mRNA	Barwin-like endoglucanases superfamily protein
AT1G43800	65.5705	20.0055	3.27762	1.71265	45.565	0.970504	45.5972	1401	1	16577610	16579722	mRNA	Plant stearoyl-acyl-carrier-protein desaturase family protein
AT2G47520	9.12095	1.20392	7.57606	2.92145	7.91703	0.970343	8.43886	684	2	19502802	19503569	mRNA	Integrase-type DNA-binding superfamily protein
AT2G43150	1291.87	396.936	3.25461	1.70248	894.936	0.970271	894.938	1047	2	17945893	17947022	mRNA	Proline-rich extensin-like family protein
AT5G15120	53.0338	16.2509	3.26343	1.70639	36.7829	0.970248	36.8225	1189	5	4898737	4900581	mRNA	Protein of unknown function (DUF1637)
AT2G05635	7.59559	0.0333446	227.79	7.83156	7.56224	0.97024	10.8867	441	2	2089484	2090454	mRNA	DNA repair DEAD helicase RAD3/XP-D subfamily protein
AT5G04950	88.4123	27.4037	3.22629	1.68988	61.0086	0.97014	61.032	1246	5	1457645	1458890	mRNA	nicotianamine synthase 1
AT3G16530	81.866	25.2969	3.23621	1.6943	56.5691	0.970115	56.5945	1094	3	5624377	5625470	mRNA	Legume lectin family protein
AT1G79110	24.6208	7.0034	3.51555	1.81375	17.6174	0.969986	17.7105	1369	1	29759158	29760691	mRNA	zinc ion binding
AT3G18080	295.767	92.6662	3.19174	1.67434	203.101	0.969921	203.108	1896	3	6191557	6194452	mRNA	B-S glucosidase 44
AT2G20570	48.8283	15.2412	3.20371	1.67974	33.5871	0.969485	33.6291	1673	2	8855358	8857756	mRNA	GBF's pro-rich region-interacting factor 1
AT4G13540	14.166	3.37792	4.19369	2.06822	10.7881	0.969406	10.9845	801	4	7869874	7870750	mRNA
AT5G50335	8.25526	0.742208	11.1226	3.47542	7.51305	0.969385	8.27795	634	5	20489094	20489727	mRNA
AT2G38860	45.2465	14.0166	3.22807	1.69067	31.2299	0.969331	31.2756	1538	2	16233315	16235234	mRNA	Class I glutamine amidotransferase-like superfamily protein
AT4G05390	47.8605	15.0847	3.17279	1.66575	32.7759	0.969133	32.8182	1433	4	2738715	2740655	mRNA	root FNR 1
AT5G61890	7.65871	0.2577	29.7195	4.89334	7.40101	0.968996	8.87241	913	5	24852639	24853910	mRNA	Integrase-type DNA-binding superfamily protein
AT2G36080	19.8986	5.47326	3.6356	1.86219	14.4253	0.968944	14.545	1252	2	15148259	15151575	mRNA	AP2/B3-like transcriptional factor family protein
AT1G24575	24.1202	6.97965	3.45579	1.78902	17.1406	0.96884	17.2337	493	1	8711036	8711528	mRNA
AT2G40610	22.3184	6.33446	3.52333	1.81694	15.9839	0.968797	16.0869	1105	2	16948863	16950557	mRNA	expansin A8
AT2G37130	267.806	86.3283	3.10218	1.63328	181.478	0.968697	181.485	1361	2	15597921	15600077	mRNA	Peroxidase superfamily protein
AT2G29350	7.37532	0.0232306	317.483	8.31053	7.35209	0.968587	11.0959	1266	2	12600914	12602556	mRNA	senescence-associated gene 13
AT5G55450	19.1813	5.32559	3.60172	1.84869	13.8557	0.96826	13.9785	740	5	22467430	22468263	mRNA	Bifunctional inhibitor/lipid-transfer protein/seed storage 2S albumin superfamily protein
AT2G46450	14.4892	3.57627	4.05148	2.01845	10.9129	0.968218	11.098	3199	2	19065716	19069569	mRNA	cyclic nucleotide-gated channel 12
AT1G19840	10.3317	1.90974	5.41002	2.43563	8.42199	0.968083	8.76711	462	1	6872794	6873255	mRNA	SAUR-like auxin-responsive protein family
AT1G68570	13.524	3.21468	4.20694	2.07277	10.3093	0.967988	10.5156	2031	1	25746736	25750275	mRNA	Major facilitator superfamily protein
AT2G26020	7.33501	0.0536678	136.674	7.0946	7.28134	0.967975	10.1662	274	2	11089250	11089597	mRNA	plant defensin 1.2b
AT5G25610	290.545	97.2414	2.98787	1.57912	193.303	0.967622	193.31	1560	5	8914233	8916800	mRNA	BURP domain-containing protein
AT1G15520	8.15734	0.83881	9.72489	3.28168	7.31853	0.967397	8.02062	4558	1	5331858	5338326	mRNA	pleiotropic drug resistance 12
AT1G22900	18.1917	5.03477	3.61323	1.85329	13.157	0.967275	13.2869	847	1	8103659	8104505	mRNA	Disease resistance-responsive (dirigent-like protein) family protein
AT2G21220	8.23685	0.903995	9.11161	3.18771	7.33286	0.967208	7.99577	488	2	9089326	9089813	mRNA	SAUR-like auxin-responsive protein family
AT4G12545	45.233	14.8832	3.03919	1.60369	30.3498	0.967158	30.3921	660	4	7434199	7434858	mRNA	Bifunctional inhibitor/lipid-transfer protein/seed storage 2S albumin superfamily protein
AT2G38870	162.731	55.3372	2.94072	1.55617	107.394	0.967123	107.405	608	2	16236381	16237280	mRNA	Serine protease inhibitor, potato inhibitor I-type family protein
AT4G27730	21.2488	6.18791	3.43392	1.77986	15.0609	0.966956	15.1657	2538	4	13833807	13836578	mRNA	oligopeptide transporter 1
AT5G08260	95.1606	32.5761	2.92118	1.54655	62.5845	0.96678	62.6036	1672	5	2657151	2661416	mRNA	serine carboxypeptidase-like 35
AT5G47060	38.1713	12.5199	3.04884	1.60826	25.6513	0.96678	25.7017	996	5	19116788	19118046	mRNA	Protein of unknown function (DUF581)
AT5G62680	67.3073	23.0476	2.92037	1.54615	44.2598	0.966565	44.2868	2265	5	25165137	25167943	mRNA	Major facilitator superfamily protein
AT1G56580	270.78	94.0445	2.87927	1.5257	176.735	0.966378	176.742	698	1	21198259	21198956	mRNA	Protein of unknown function, DUF538
AT3G04070	17.3293	4.80785	3.60437	1.84975	12.5214	0.96627	12.6573	1254	3	1061526	1063103	mRNA	NAC domain containing protein 47
AT3G61820	81.885	28.2671	2.89684	1.53448	53.618	0.966224	53.6399	1827	3	22879804	22881630	mRNA	Eukaryotic aspartyl protease family protein
AT4G18910	36.5988	12.1295	3.01733	1.59327	24.4693	0.966096	24.5211	1239	4	10366059	10368381	mRNA	NOD26-like intrinsic protein 1;2
AT2G37710	31.7829	10.4163	3.05127	1.60941	21.3666	0.965644	21.4271	2287	2	15814718	15817004	mRNA	receptor lectin kinase
AT1G20620	2019.02	715.602	2.82143	1.49643	1303.42	0.965628	1303.42	1901	1	7143067	7146540	mRNA	catalase 3
AT1G12200	28.2782	9.04117	3.12772	1.64511	19.2371	0.965617	19.3073	1685	1	4137533	4140028	mRNA	Flavin-binding monooxygenase family protein
AT5G20700	214.644	75.7768	2.83258	1.50212	138.867	0.965617	138.875	1195	5	7005844	7007117	mRNA	Protein of unknown function (DUF581)
AT2G41240	14.4738	3.79223	3.8167	1.93233	10.6816	0.96486	10.855	729	2	17198331	17199320	mRNA	basic helix-loop-helix protein 100
AT4G36220	75.2705	26.7099	2.81808	1.49471	48.5607	0.964836	48.5837	1819	4	17137344	17139635	mRNA	ferulic acid 5-hydroxylase 1
AT4G11650	49.8096	17.5781	2.83362	1.50265	32.2315	0.964796	32.2665	1039	4	7024856	7026146	mRNA	osmotin 34
AT4G13493	48.5018	17.1669	2.82531	1.49841	31.3349	0.964725	31.3707	221	4	7845707	7845927	miRNA	MIR850a; miRNA
AT5G43580	106.181	38.3757	2.76687	1.46826	67.805	0.964393	67.8209	515	5	17507883	17508668	mRNA	Serine protease inhibitor, potato inhibitor I-type family protein
AT1G12110	121.711	44.2251	2.75208	1.46052	77.486	0.964233	77.4998	2136	1	4105233	4109545	mRNA	nitrate transporter 1.1
AT3G20100	30.8314	10.3819	2.96973	1.57033	20.4495	0.964151	20.5097	1813	3	7018995	7020901	mRNA	cytochrome P450, family 705, subfamily A, polypeptide 19
AT1G02850	17.8948	5.21685	3.4302	1.77829	12.678	0.963775	12.8021	1804	1	630505	633259	mRNA	beta glucosidase 11
AT4G01870	31.3777	10.7785	2.91115	1.54159	20.5993	0.963528	20.6569	2071	4	808376	810446	mRNA	tolB protein-related
AT1G36370	50.2529	18.3205	2.74299	1.45575	31.9324	0.963432	31.9656	2058	1	13696042	13698639	mRNA	serine hydroxymethyltransferase 7
AT1G08090	201.023	74.0203	2.71579	1.44137	127.003	0.963297	127.011	1900	1	2524076	2526164	mRNA	nitrate transporter 2:1
AT1G62290	21.7286	6.81549	3.18812	1.67271	14.9131	0.9629	15.0066	1821	1	23009911	23013492	mRNA	Saposin-like aspartyl protease family protein
AT3G13110	56.6471	20.8626	2.71525	1.44108	35.7845	0.962723	35.8135	1686	3	4214617	4216302	mRNA	serine acetyltransferase 2;2
AT2G05520	2285.25	856.162	2.66919	1.4164	1429.09	0.962505	1429.09	710	2	2026162	2027099	mRNA	glycine-rich protein 3
AT1G19670	23.0763	7.46155	3.09269	1.62886	15.6147	0.962467	15.6994	1281	1	6803611	6805044	mRNA	chlorophyllase 1
AT5G19550	107.874	40.1852	2.68442	1.42461	67.6885	0.962426	67.7035	1624	5	6598017	6601819	mRNA	aspartate aminotransferase 2
AT3G46280	23.7931	7.8475	3.03193	1.60024	15.9456	0.96223	16.0257	1619	3	17005483	17008424	mRNA	protein kinase-related
AT5G24160	24.8817	8.38892	2.96602	1.56853	16.4928	0.961856	16.5672	1809	5	8183075	8186640	mRNA	squalene monoxygenase 6
AT3G05730	1156.45	435.401	2.65605	1.40928	721.048	0.961762	721.049	573	3	1695976	1696708	mRNA
AT4G37520	155.787	58.486	2.66366	1.41341	97.3008	0.961737	97.3111	1321	4	17631562	17633249	mRNA	Peroxidase superfamily protein
AT5G60460	31.0464	11.0214	2.81693	1.49412	20.025	0.961715	20.0807	499	5	24317437	24317935	mRNA	Preprotein translocase Sec, Sec61-beta subunit protein
AT3G23550	17.8597	5.35552	3.33481	1.73761	12.5041	0.96165	12.6243	1620	3	8448273	8450697	mRNA	MATE efflux family protein
AT3G50900	32.0311	11.5189	2.78074	1.47547	20.5122	0.961565	20.5652	600	3	18918019	18918618	mRNA
AT3G26450	137.716	52.6336	2.61651	1.38764	85.0828	0.96143	85.0941	889	3	9681298	9683434	mRNA	Polyketide cyclase/dehydrase and lipid transport superfamily protein
AT2G18150	21.6561	7.0405	3.07593	1.62102	14.6156	0.961319	14.7052	1249	2	7892133	7893653	mRNA	Peroxidase superfamily protein
AT1G77120	81.6708	31.1269	2.6238	1.39166	50.5439	0.96127	50.5631	1456	1	28975394	28977417	mRNA	alcohol dehydrogenase 1
AT5G54960	81.1787	31.0258	2.61649	1.38763	50.1529	0.961268	50.1721	2075	5	22310687	22312761	mRNA	pyruvate decarboxylase-2
AT5G14920	666.34	257.501	2.58772	1.37168	408.839	0.960771	408.841	1166	5	4826479	4827980	mRNA	Gibberellin-regulated family protein
AT3G42820	6.58605	0.0324256	203.113	7.66614	6.55363	0.960669	10.0856	2721	3	14921037	14927032	mRNA_TE_gene	transposable element gene
AT4G34230	68.7117	26.313	2.61132	1.38478	42.3987	0.960608	42.4213	1301	4	16386727	16388722	mRNA	cinnamyl alcohol dehydrogenase 5
AT1G10370	21.5882	7.15378	3.01774	1.59347	14.4344	0.96043	14.5221	962	1	3397081	3398358	mRNA	Glutathione S-transferase family protein
AT3G25640	12.8388	3.41221	3.76261	1.91173	9.42659	0.960346	9.61849	1086	3	9333719	9334804	mRNA	Protein of unknown function, DUF617
AT1G78000	34.0119	12.6446	2.68983	1.42752	21.3673	0.960338	21.4149	2291	1	29329735	29333146	mRNA	sulfate transporter 1;2
AT2G16430	42.6541	16.0901	2.65095	1.40651	26.564	0.960278	26.6012	1550	2	7120419	7122832	mRNA	purple acid phosphatase 10
AT5G55530	55.6591	21.4152	2.59905	1.37798	34.2439	0.960263	34.2716	1740	5	22493324	22495956	mRNA	Calcium-dependent lipid-binding (CaLB domain) family protein
AT1G53070	18.4215	5.76334	3.19632	1.67641	12.6582	0.960168	12.7687	1041	1	19778333	19779373	mRNA	Legume lectin family protein
AT4G03400	22.395	7.57117	2.95793	1.56459	14.8238	0.960018	14.9062	2051	4	1497536	1499865	mRNA	Auxin-responsive GH3 family protein
AT1G15125	166.372	65.3369	2.54638	1.34845	101.036	0.959899	101.045	1056	1	5204625	5205912	mRNA	S-adenosyl-L-methionine-dependent methyltransferases superfamily protein
AT3G11580	11.0166	2.63254	4.18478	2.06515	8.38407	0.959716	8.63467	1106	3	3648924	3651332	mRNA	AP2/B3-like transcriptional factor family protein
AT5G02380	890.723	352.25	2.52867	1.33838	538.473	0.959675	538.475	571	5	506498	507244	mRNA	metallothionein 2B
AT3G23150	24.0832	8.44787	2.85081	1.51137	15.6354	0.959527	15.7082	2893	3	8254663	8257735	mRNA	Signal transduction histidine kinase, hybrid-type, ethylene sensor
AT3G54640	88.203	34.7353	2.53929	1.34442	53.4677	0.959517	53.4846	1342	3	20223148	20225523	mRNA	tryptophan synthase alpha chain
AT1G64405	11.4193	2.81947	4.05015	2.01798	8.59981	0.959286	8.8334	605	1	23923732	23924336	mRNA
AT2G21140	66.9931	26.5039	2.52767	1.33781	40.4892	0.959263	40.5113	1265	2	9060625	9062091	mRNA	proline-rich protein 2
AT5G61420	35.4155	13.2932	2.66418	1.41369	22.1223	0.959203	22.1674	1427	5	24689151	24690797	mRNA	myb domain protein 28
AT5G59720	8.12327	1.25863	6.45406	2.69021	6.86464	0.959128	7.37296	701	5	24062577	24063277	mRNA	heat shock protein 18.2
AT3G09440	240.595	96.6125	2.49031	1.31633	143.983	0.958949	143.989	2277	3	2903199	2905724	mRNA	Heat shock protein 70 (Hsp 70) family protein
AT1G75580	13.4126	3.68649	3.63832	1.86327	9.72612	0.95886	9.90299	718	1	28377461	28378178	mRNA	SAUR-like auxin-responsive protein family
AT4G08870	28.2399	10.4447	2.70376	1.43497	17.7952	0.958612	17.853	1284	4	5646439	5648727	mRNA	Arginase/deacetylase superfamily protein
AT5G53830	21.8534	7.58054	2.88282	1.52748	14.2728	0.958581	14.3543	935	5	21857050	21857984	mRNA	VQ motif-containing protein
AT4G36250	76.7629	31.033	2.47359	1.3066	45.7299	0.958517	45.7485	1812	4	17150869	17153578	mRNA	aldehyde dehydrogenase 3F1
AT4G14746	37.4869	14.4879	2.58747	1.37154	22.999	0.958452	23.0399	745	4	8462614	8464326	mRNA
AT5G23020	67.2863	27.3501	2.46018	1.29877	39.9362	0.958155	39.9573	1799	5	7718121	7721839	mRNA	2-isopropylmalate synthase 2
AT5G64910	6.6311	0.304176	21.8002	4.44627	6.32693	0.958153	7.733	1547	5	25940711	25944114	mRNA
AT5G44190	22.2475	7.81333	2.84738	1.50963	14.4342	0.958117	14.5129	1404	5	17798369	17800824	mRNA	GOLDEN2-like 2
AT1G23800	22.18	7.81326	2.83877	1.50526	14.3668	0.958051	14.4454	1867	1	8412051	8414879	mRNA	aldehyde dehydrogenase 2B7
AT1G74940	55.365	22.2951	2.48329	1.31225	33.07	0.958032	33.096	1207	1	28146059	28147378	mRNA	Protein of unknown function (DUF581)
AT1G62560	18.5177	6.08354	3.0439	1.60592	12.4341	0.95802	12.5374	1576	1	23159823	23162649	mRNA	flavin-monooxygenase glucosinolate S-oxygenase 3
AT1G68530	210.366	85.7488	2.45328	1.29471	124.617	0.958016	124.624	1861	1	25712588	25714807	mRNA	3-ketoacyl-CoA synthase 6
AT5G53370	60.0753	24.3844	2.46368	1.30081	35.6909	0.957989	35.7146	1978	5	21649532	21651593	mRNA	pectin methylesterase PCR fragment F
AT1G13360	100.23	40.8664	2.45264	1.29433	59.3641	0.957916	59.3782	937	1	4576957	4577893	mRNA
AT2G28790	49.7684	19.9589	2.49355	1.3182	29.8096	0.957912	29.8387	1002	2	12354430	12355431	mRNA	Pathogenesis-related thaumatin superfamily protein
AT4G37800	97.5262	39.9986	2.43824	1.28584	57.5276	0.957903	57.542	1136	4	17775474	17777397	mRNA	xyloglucan endotransglucosylase/hydrolase 7
AT4G11290	31.2468	11.8762	2.63105	1.39564	19.3706	0.957901	19.4208	1206	4	6869953	6871661	mRNA	Peroxidase superfamily protein
AT2G17740	6.41497	0.12178	52.6765	5.71909	6.29319	0.957681	8.50366	966	2	7706896	7707861	mRNA	Cysteine/Histidine-rich C1 domain family protein
AT2G40475	12.4787	3.38046	3.69142	1.88418	9.09824	0.957681	9.29129	1218	2	16906911	16908128	mRNA
AT5G35732	25.6084	9.45321	2.70896	1.43774	16.1552	0.957587	16.219	448	5	13897940	13898387	mRNA
AT1G55920	63.5604	25.9435	2.44996	1.29276	37.617	0.957531	37.6392	1332	1	20912116	20913447	mRNA	serine acetyltransferase 2;1
AT5G65020	106.282	43.8991	2.42105	1.27563	62.3828	0.957527	62.3958	1226	5	25973815	25975726	mRNA	annexin 2
AT3G61460	49.0114	19.8726	2.46628	1.30233	29.1388	0.957442	29.1679	774	3	22741511	22742284	mRNA	brassinosteroid-responsive RING-H2
AT2G40330	29.634	11.2038	2.64499	1.40326	18.4302	0.957406	18.4835	1071	2	16844864	16845934	mRNA	PYR1-like 6
AT2G30140	21.3506	7.54536	2.82963	1.50061	13.8052	0.957309	13.8865	1563	2	12872134	12873820	mRNA	UDP-Glycosyltransferase superfamily protein
AT5G52810	13.913	3.9968	3.48104	1.79952	9.91624	0.957032	10.0782	1273	5	21399331	21400603	mRNA	NAD(P)-binding Rossmann-fold superfamily protein
AT5G45650	21.5692	7.69077	2.80456	1.48778	13.8785	0.956816	13.958	2543	5	18513431	18518868	mRNA	subtilase family protein
AT1G54575	27.5279	10.3906	2.6493	1.40561	17.1373	0.956791	17.1948	651	1	20387060	20387710	mRNA
AT1G75040	17.3891	5.73194	3.03373	1.60109	11.6572	0.956138	11.7666	980	1	28177703	28178940	mRNA	pathogenesis-related gene 5
AT4G38770	971.153	405.448	2.39526	1.26018	565.705	0.956109	565.707	1664	4	18096809	18098565	mRNA	proline-rich protein 4
AT1G55910	10.9928	2.80329	3.92139	1.97137	8.18951	0.956107	8.42344	1196	1	20906134	20907413	mRNA	zinc transporter 11 precursor
AT3G26210	16.6138	5.34574	3.10786	1.63592	11.2681	0.956094	11.3862	1744	3	9593132	9595243	mRNA	cytochrome P450, family 71, subfamily B, polypeptide 23
AT3G27940	9.27945	2.0269	4.57814	2.19476	7.25254	0.956026	7.57736	740	3	10373251	10376461	mRNA	LOB domain-containing protein 26
AT4G35630	82.609	34.4118	2.4006	1.2634	48.1972	0.955866	48.2138	1664	4	16904059	16905722	mRNA	phosphoserine aminotransferase
AT4G03420	26.0857	9.91498	2.63094	1.39558	16.1707	0.955859	16.2308	1756	4	1511839	1514030	mRNA	Protein of unknown function (DUF789)
AT4G38620	27.2956	10.4889	2.60234	1.37981	16.8068	0.955749	16.8633	1287	4	18053551	18054999	mRNA	myb domain protein 4
AT1G45010	15.7189	4.95052	3.1752	1.66685	10.7684	0.955629	10.8966	903	1	17013400	17015497	mRNA	TRAM, LAG1 and CLN8 (TLC) lipid-sensing domain containing protein
AT3G19010	74.2145	31.1484	2.38261	1.25254	43.0661	0.955325	43.0843	1235	3	6556197	6557938	mRNA	2-oxoglutarate (2OG) and Fe(II)-dependent oxygenase superfamily protein
AT3G22840	9.70983	2.22904	4.35607	2.12303	7.48079	0.955254	7.77621	884	3	8084447	8085560	mRNA	Chlorophyll A-B binding family protein
AT5G53420	26.1477	10.0289	2.60724	1.38252	16.1188	0.955211	16.178	1217	5	21673525	21675733	mRNA	CCT motif family protein
AT4G15530	24.4968	9.26739	2.64334	1.40236	15.2294	0.954936	15.2939	2945	4	8864828	8870801	mRNA	pyruvate orthophosphate dikinase
AT5G24530	27.1682	10.5993	2.5632	1.35795	16.5689	0.95493	16.6245	1404	5	8378833	8383401	mRNA	2-oxoglutarate (2OG) and Fe(II)-dependent oxygenase superfamily protein
AT1G64670	21.1621	7.75064	2.73036	1.44909	13.4114	0.954824	13.4895	1662	1	24030820	24033556	mRNA	alpha/beta-Hydrolases superfamily protein
AT5G17760	16.7575	5.60887	2.98768	1.57903	11.1487	0.954358	11.2599	1809	5	5860421	5862422	mRNA	P-loop containing nucleoside triphosphate hydrolases superfamily protein
AT4G22265	6.97845	0.816944	8.54214	3.0946	6.1615	0.954275	6.89497	36	4	11774461	11774496	tRNA	pre-tRNA
AT3G12203	6.56672	0.527139	12.4573	3.63892	6.03958	0.954217	7.05112	1339	3	3891357	3893981	mRNA	serine carboxypeptidase-like 17
AT3G25882	14.4273	4.40599	3.27449	1.71127	10.0214	0.954113	10.1664	534	3	9470417	9470950	mRNA	NIM1-interacting 2
AT2G05765	38.6906	16.008	2.41696	1.27319	22.6827	0.95384	22.7184	79	2	2184567	2184645	snoRNA	snoRNA
AT4G16370	95.6555	40.6401	2.35372	1.23494	55.0154	0.953828	55.0292	2446	4	9247302	9250091	mRNA	oligopeptide transporter
AT5G47990	18.4316	6.53922	2.81862	1.49499	11.8923	0.953566	11.9859	1781	5	19434827	19436689	mRNA	cytochrome P450, family 705, subfamily A, polypeptide 5
AT3G56970	11.3859	3.09579	3.67786	1.87887	8.2901	0.953545	8.50035	912	3	21084110	21085150	mRNA	basic helix-loop-helix (bHLH) DNA-binding superfamily protein
AT1G51800	16.8676	5.75524	2.93083	1.55131	11.1124	0.953514	11.2201	2877	1	19214148	19217970	mRNA	Leucine-rich repeat protein kinase family protein
AT5G05960	116.587	49.9684	2.33322	1.22232	66.6191	0.953501	66.6303	515	5	1790231	1790833	mRNA	Bifunctional inhibitor/lipid-transfer protein/seed storage 2S albumin superfamily protein
AT5G02890	22.5642	8.55081	2.63884	1.3999	14.0134	0.953466	14.0832	1221	5	670065	671471	mRNA	HXXXD-type acyl-transferase family protein
AT3G21750	18.7751	6.76858	2.77386	1.47189	12.0065	0.953208	12.0964	1851	3	7664345	7666195	mRNA	UDP-glucosyl transferase 71B1
AT4G25900	70.7135	30.3119	2.33287	1.2221	40.4017	0.953169	40.4202	1337	4	13161346	13163636	mRNA	Galactose mutarotase-like superfamily protein
AT3G51430	18.1539	6.47019	2.80578	1.4884	11.6837	0.953121	11.7782	1400	3	19086465	19088110	mRNA	Calcium-dependent phosphotriesterase superfamily protein
AT3G44450	9.19288	2.06828	4.44469	2.15208	7.12459	0.95309	7.44253	583	3	16074096	16074678	mRNA
AT5G25190	18.6364	6.73406	2.76748	1.46857	11.9023	0.95299	11.9926	856	5	8706790	8707748	mRNA	Integrase-type DNA-binding superfamily protein
AT5G44820	7.76661	1.33351	5.82418	2.54206	6.4331	0.952944	6.91714	1213	5	18095713	18097585	mRNA	Nucleotide-diphospho-sugar transferase family protein
AT5G23220	8.65619	1.84453	4.6929	2.23048	6.81166	0.952711	7.16755	861	5	7819816	7820676	mRNA	nicotinamidase 3
AT5G52760	12.2532	3.4979	3.50303	1.8086	8.75533	0.952703	8.94018	639	5	21386824	21387703	mRNA	Copper transport protein family
AT4G24660	28.3504	11.6983	2.42347	1.27708	16.6522	0.952302	16.7011	895	4	12724743	12725637	mRNA	homeobox protein 22
AT1G19610	6.4271	0.531106	12.1014	3.5971	5.896	0.952096	6.90665	443	1	6781483	6782039	mRNA	Arabidopsis defensin-like protein
AT1G56430	16.2505	5.60435	2.89962	1.53587	10.6462	0.952017	10.7564	1144	1	21136944	21138087	mRNA	nicotianamine synthase 4
AT1G06160	16.8652	5.90727	2.85499	1.51349	10.9579	0.95199	11.062	931	1	1883004	1883934	mRNA	octadecanoid-responsive Arabidopsis AP2/ERF 59
AT1G21120	12.3639	3.59503	3.43915	1.78205	8.76884	0.951915	8.94809	1358	1	7395228	7396773	mRNA	O-methyltransferase family protein
AT1G13470	5.89218	0.0462421	127.42	6.99345	5.84594	0.951651	9.11501	1272	1	4620228	4621580	mRNA	Protein of unknown function (DUF1262)
AT1G36060	39.1112	16.6753	2.34546	1.22987	22.436	0.951503	22.4696	1836	1	13454496	13456331	mRNA	Integrase-type DNA-binding superfamily protein
AT4G08470	26.4892	10.9134	2.42721	1.2793	15.5757	0.951372	15.6282	1881	4	5383852	5387058	mRNA	MAPK/ERK kinase kinase 3
AT4G03050	5.81693	0.00986912	589.407	9.20312	5.80706	0.95099	10.8821	1490	4	1344212	1346411	mRNA	2-oxoglutarate (2OG) and Fe(II)-dependent oxygenase superfamily protein
AT1G10585	5.83218	0.0386465	150.911	7.23756	5.79354	0.950705	9.27078	761	1	3493940	3495144	mRNA	basic helix-loop-helix (bHLH) DNA-binding superfamily protein
AT1G37130	286.727	123.578	2.32021	1.21425	163.149	0.950705	163.153	3130	1	14158527	14161938	mRNA	nitrate reductase 2
AT3G28480	34.2915	14.5275	2.36045	1.23906	19.764	0.950659	19.8028	1243	3	10676041	10678305	mRNA	Oxoglutarate/iron-dependent oxygenase
AT3G44990	119.692	51.866	2.30771	1.20646	67.8256	0.950634	67.8363	1273	3	16446975	16448764	mRNA	xyloglucan endo-transglycosylase-related 8
AT3G13910	36.3126	15.5639	2.33314	1.22227	20.7488	0.950563	20.7847	565	3	4590919	4591483	mRNA	Protein of unknown function (DUF3511)
AT3G17820	86.6451	37.9413	2.28366	1.19135	48.7039	0.950019	48.7184	1341	3	6097414	6099595	mRNA	glutamine synthetase 1.3

## Sheet: pas2-1Ysop1-1_WT.degUP
AGI	Index6_pas2-1Ysop1-1_mean	Index2_WT_mean	Fold Change	log2 ratio	D	prob	ranking	Length	Chrom	GeneStart	GeneEnd	Biotype	Annotation
AT4G16870	89.4891	4.77258	18.7507	4.22887	84.7165	0.999954	84.822	4443	4	9483955	9488397	mRNA_TE_gene	transposable element gene
AT3G04160	57.2472	3.59455	15.9261	3.99332	53.6527	0.999816	53.8011	2610	3	1091147	1094346	mRNA	U11-48K
AT5G53144	55.5835	4.45606	12.4737	3.64082	51.1274	0.999619	51.2569	99	5	21553622	21553720	mRNA
AT4G38840	40.9275	3.73941	10.9449	3.45219	37.1881	0.999213	37.348	582	4	18124978	18125559	mRNA	SAUR-like auxin-responsive protein family
AT2G15042	29.1347	0.917579	31.7517	4.98876	28.2171	0.999119	28.6548	1859	2	6510165	6512637	mRNA	Leucine-rich repeat (LRR) family protein
AT4G04223	27.0999	0.428561	63.2347	5.98264	26.6713	0.998958	27.3341	549	4	2036511	2037800	ncRNA	other RNA
AT5G27889	38.9999	3.8124	10.2297	3.3547	35.1875	0.998937	35.3471	162	5	9903437	9903598	mRNA
AT2G42330	61.952	7.37889	8.39585	3.06968	54.5731	0.99826	54.6594	2786	2	17630729	17634299	mRNA	GC-rich sequence DNA-binding factor-like protein with Tuftelin interacting domain
AT4G05631	51.7025	6.43552	8.03393	3.00611	45.267	0.997903	45.3667	882	4	2990006	2992618	mRNA
AT4G16860	121.962	15.9364	7.65306	2.93604	106.026	0.997868	106.066	3678	4	9488466	9495816	mRNA	Disease resistance protein (TIR-NBS-LRR class) family
AT2G32100	30.9855	3.62114	8.55683	3.09708	27.3644	0.997547	27.5391	934	2	13647852	13648785	mRNA	ovate family protein 16
AT1G62310	78.058	10.8796	7.1747	2.84292	67.1784	0.997203	67.2385	2687	1	23036039	23039609	mRNA	transcription factor jumonji (jmjC) domain-containing protein
AT3G45420	19.7043	1.32081	14.9184	3.89902	18.3835	0.996963	18.7924	2004	3	16657263	16659266	mRNA	Concanavalin A-like lectin protein kinase family protein
AT1G19394	26.2831	3.41736	7.69106	2.94318	22.8657	0.99624	23.0544	284	1	6709773	6710670	mRNA
AT5G10530	20.9433	2.40572	8.70559	3.12194	18.5375	0.995753	18.7986	1956	5	3324978	3326933	mRNA	Concanavalin A-like lectin protein kinase family protein
AT4G02430	55.7166	8.70831	6.3981	2.67764	47.0083	0.995612	47.0845	1513	4	1068974	1072183	mRNA	SR34B RNA-binding (RRM/RBD/RNP motifs) family protein
AT3G21215	82.3477	13.4485	6.12318	2.61428	68.8992	0.995104	68.9487	2130	3	7441835	7445303	mRNA	RNA-binding (RRM/RBD/RNP motifs) family protein
AT5G64395	39.8059	6.43343	6.18734	2.62932	33.3724	0.994903	33.4758	96	5	25748202	25748297	mRNA
AT3G03820	21.4487	3.03196	7.0742	2.82257	18.4167	0.994155	18.6317	291	3	976933	977223	mRNA	SAUR-like auxin-responsive protein family
AT5G64390	46.1464	8.13257	5.67427	2.50443	38.0138	0.993633	38.0962	2969	5	25743346	25747652	mRNA	HEN4 RNA-binding KH domain-containing protein
AT5G27890	39.5485	7.24109	5.46168	2.44934	32.3074	0.99261	32.4002	1584	5	9903640	9905914	mRNA
AT1G68940	21.6454	3.62097	5.97777	2.57961	18.0244	0.991764	18.208	3525	1	25921453	25925845	mRNA	Armadillo/beta-catenin-like repeat family protein
AT1G19397	39.7654	7.44108	5.34403	2.41793	32.3243	0.99175	32.4146	747	1	6710961	6711787	mRNA
AT5G03830	41.7508	8.09807	5.15565	2.36616	33.6528	0.99169	33.7358	1282	5	1018338	1020460	mRNA	CDK inhibitor P21 binding protein
AT5G45469	16.1695	2.41726	6.68921	2.74184	13.7523	0.990747	14.0229	219	5	18421744	18421962	mRNA
AT2G30750	13.9618	1.72692	8.0848	3.01521	12.2349	0.990291	12.6009	1686	2	13099336	13101413	mRNA	cytochrome P450, family 71, subfamily A, polypeptide 12
AT3G12900	57.0951	12.3226	4.63336	2.21206	44.7725	0.989695	44.8271	1074	3	4104576	4106112	mRNA	2-oxoglutarate (2OG) and Fe(II)-dependent oxygenase superfamily protein
AT3G25011	18.7716	3.35377	5.59717	2.4847	15.4178	0.989226	15.6168	114	3	9113168	9113281	mRNA
AT1G27565	10.5366	0.0285534	369.013	8.52753	10.508	0.988998	13.5328	515	1	9574550	9575189	mRNA
AT2G40610	28.7265	6.33446	4.53496	2.18109	22.392	0.987826	22.498	1105	2	16948863	16950557	mRNA	expansin A8
AT3G25010	11.2166	1.24487	9.01032	3.17158	9.97178	0.986581	10.464	2646	3	9110103	9112748	mRNA	receptor like protein 41
AT4G38860	14.2317	2.48483	5.72745	2.51789	11.7469	0.985574	12.0137	793	4	18130268	18131060	mRNA	SAUR-like auxin-responsive protein family
AT4G04610	64.5077	15.7333	4.10009	2.03565	48.7744	0.984782	48.8169	1759	4	2325003	2327013	mRNA	APS reductase 1
AT5G24660	23.2764	5.34246	4.35687	2.12329	17.9339	0.984751	18.0592	556	5	8443279	8443834	mRNA	response to low sulfur 2
AT5G15270	50.9152	12.4935	4.07534	2.02692	38.4217	0.984552	38.4751	2806	5	4958337	4962013	mRNA	RNA-binding KH domain-containing protein
AT1G29500	10.1903	1.03272	9.86747	3.30268	9.15758	0.984494	9.73494	655	1	10321210	10321864	mRNA	SAUR-like auxin-responsive protein family
AT5G53150	50.6396	12.5673	4.02947	2.01059	38.0723	0.98321	38.1254	2614	5	21554791	21557491	mRNA	DNAJ heat shock N-terminal domain-containing protein
AT3G49580	10.3187	1.25391	8.22917	3.04075	9.06475	0.983123	9.56117	516	3	18375269	18375784	mRNA	response to low sulfur 1
AT1G19396	13.2944	2.49842	5.32112	2.41173	10.796	0.981915	11.0621	412	1	6709778	6710345	mRNA
AT1G26390	8.74239	0.533817	16.3771	4.03361	8.20857	0.98121	9.14607	1763	1	9130017	9131779	mRNA	FAD-binding Berberine family protein
AT4G16680	9.86519	1.32057	7.4704	2.90119	8.54462	0.980552	9.02371	2962	4	9387393	9390774	mRNA	PrP2-2 P-loop containing nucleoside triphosphate hydrolases superfamily protein
AT1G14642	12.5449	2.45083	5.11862	2.35576	10.094	0.980212	10.3653	132	1	5026364	5026585	mRNA
AT5G40590	21.195	5.30344	3.99646	1.99872	15.8916	0.979315	16.0168	976	5	16251437	16252412	mRNA	Cysteine/Histidine-rich C1 domain family protein
AT4G36690	230.336	63.0193	3.65501	1.86987	167.316	0.978556	167.327	1982	4	17293992	17297722	mRNA	U2AF65a U2 snRNP auxilliary factor, large subunit, splicing factor
AT3G56970	13.7156	3.09579	4.4304	2.14744	10.6198	0.978492	10.8347	912	3	21084110	21085150	mRNA	basic helix-loop-helix (bHLH) DNA-binding superfamily protein
AT1G04770	26.9566	7.2348	3.72597	1.89762	19.7218	0.978146	19.8129	1187	1	1336371	1337849	mRNA	Tetratricopeptide repeat (TPR)-like superfamily protein
AT1G28930	8.49192	0.816944	10.3947	3.37778	7.67497	0.97792	8.38538	72	1	10106090	10106161	tRNA	pre-tRNA
AT1G09140	148.172	40.7997	3.63168	1.86064	107.372	0.977342	107.388	1273	1	2942564	2945961	mRNA	SRP30 SERINE-ARGININE PROTEIN 30
AT4G32445	7.93113	0.554905	14.2928	3.83721	7.37622	0.976814	8.31462	106	4	15660370	15660475	miRNA	MIR419; miRNA
AT1G29510	8.14728	0.907126	8.98142	3.16694	7.24015	0.974906	7.90249	616	1	10322574	10323189	mRNA	SAUR-like auxin-responsive protein family
AT2G46830	8.05384	0.855846	9.41039	3.23425	7.198	0.974877	7.89123	2268	2	19245672	19248909	mRNA	CCA1 circadian clock associated 1
AT1G14640	10.3957	1.94468	5.3457	2.41838	8.45099	0.974783	8.79021	2208	1	5023656	5025955	mRNA	SF3a120 SWAP (Suppressor-of-White-APricot)/surp domain-containing protein
AT2G26215	15.3947	3.84107	4.00792	2.00285	11.5536	0.974678	11.7259	513	2	11160063	11161443	mRNA_TE_gene
AT1G28970	9.55341	1.63389	5.84704	2.54771	7.91952	0.974371	8.31923	72	1	10107649	10107720	tRNA	pre-tRNA
AT4G31940	73.6153	22.1423	3.32465	1.7332	51.473	0.974046	51.5022	1821	4	15451988	15454160	mRNA	cytochrome P450, family 82, subfamily C, polypeptide 4
AT2G15880	118.968	35.9949	3.30515	1.72471	82.9736	0.973876	82.9915	2184	2	6918039	6920319	mRNA	Leucine-rich repeat (LRR) family protein
AT3G48344	7.12714	0.350119	20.3564	4.34741	6.77703	0.972807	8.05159	168	3	17902088	17902255	mRNA
AT2G31150	43.0564	13.2051	3.2606	1.70514	29.8513	0.97262	29.9	2049	2	13272375	13274578	mRNA	ATP binding;ATPases, coupled to transmembrane movement of ions, phosphorylative mechanism
AT4G14548	10.2578	2.1035	4.87654	2.28586	8.15429	0.97237	8.46862	755	4	8347010	8347764	ncRNA	other RNA
AT5G25560	129.725	41.457	3.12915	1.64577	88.268	0.971663	88.2834	1455	5	8897871	8901709	mRNA	CHY-type/CTCHY-type/RING-type Zinc finger protein
AT3G47342	23.1895	6.78692	3.41679	1.77264	16.4025	0.971458	16.4981	78	3	17445382	17445459	snoRNA	snoRNA
AT3G15010	79.7104	25.9952	3.06635	1.61652	53.7152	0.971203	53.7396	1645	3	5052731	5054918	mRNA	UBA2c (UBP1-associated protein 2C) hnRNP RNA-binding (RRM/RBD/RNP motifs) family protein
AT2G39580	55.4689	18.1048	3.06377	1.61531	37.3641	0.970959	37.399	4974	2	16510425	16517073	mRNA
AT4G21990	74.9572	24.9614	3.00292	1.58637	49.9958	0.970281	50.021	1785	4	11657008	11659105	mRNA	APS reductase 3
AT2G25970	149.205	50.3256	2.9648	1.56793	98.8794	0.97023	98.8919	2157	2	11071651	11075669	mRNA	KH domain-containing protein
AT2G12490	7.92396	1.11202	7.12571	2.83303	6.81194	0.970201	7.37757	5263	2	5074384	5079646	mRNA_TE_gene	transposable element gene
AT5G44190	25.3124	7.81333	3.23965	1.69584	17.4991	0.969842	17.5811	1404	5	17798369	17800824	mRNA	GOLDEN2-like 2
AT1G16410	46.8728	15.6556	2.99399	1.58207	31.2172	0.969751	31.2573	1980	1	5608807	5611426	mRNA	cytochrome p450 79f1
AT5G22794	15.5209	4.24262	3.65834	1.87119	11.2783	0.969266	11.4325	714	5	7608242	7611591	mRNA
AT2G15080	36.5687	12.164	3.00632	1.588	24.4048	0.969067	24.4564	3206	2	6533687	6536995	mRNA	receptor like protein 19
AT3G13610	92.728	32.4486	2.85768	1.51485	60.2793	0.968609	60.2984	1355	3	4449374	4450811	mRNA	2-oxoglutarate (2OG) and Fe(II)-dependent oxygenase superfamily protein
AT4G34760	48.2468	16.6671	2.89474	1.53343	31.5797	0.968187	31.6169	697	4	16582183	16582879	mRNA	SAUR-like auxin-responsive protein family
AT2G21210	15.5402	4.28545	3.62627	1.85849	11.2548	0.967996	11.4072	700	2	9085210	9085909	mRNA	SAUR-like auxin-responsive protein family
AT4G00040	36.0316	12.3152	2.92579	1.54883	23.7164	0.967951	23.767	1366	4	14627	16079	mRNA	Chalcone and stilbene synthase family protein
AT5G10480	148.457	53.318	2.78437	1.47735	95.1391	0.967801	95.1505	1037	5	3297806	3300151	mRNA	PAS2
AT1G29460	6.47892	0.277017	23.3882	4.54771	6.2019	0.967735	7.69059	637	1	10307507	10308143	mRNA	SAUR-like auxin-responsive protein family
AT1G62180	58.3952	20.9334	2.78957	1.48004	37.4618	0.967472	37.491	1766	1	22975530	22977602	mRNA	5'adenylylphosphosulfate reductase 2
AT3G43690	22.8504	7.33004	3.11736	1.64032	15.5203	0.967201	15.6068	2620	3	15598179	15600798	mRNA_TE_gene	transposable element gene
AT5G59320	9.31492	1.98658	4.68893	2.22926	7.32835	0.967151	7.65991	681	5	23928971	23929745	mRNA	lipid transfer protein 3
AT3G49570	7.04208	0.777093	9.06208	3.17984	6.26498	0.967138	7.02577	492	3	18372533	18373024	mRNA	response to low sulfur 3
AT3G24982	7.64711	1.15413	6.62589	2.72811	6.49298	0.967078	7.04283	2905	3	9106000	9108937	mRNA	receptor like protein 40
AT4G12320	25.0365	8.31592	3.01067	1.59009	16.7206	0.966745	16.796	1740	4	7314778	7316669	mRNA	cytochrome P450, family 706, subfamily A, polypeptide 6
AT1G35516	107.677	39.4267	2.73106	1.44946	68.2499	0.966591	68.2653	781	1	13078618	13079773	mRNA	myb-like transcription factor family protein
AT5G10970	13.0645	3.55505	3.67491	1.87771	9.50944	0.965475	9.69305	819	5	3469268	3470086	mRNA	C2H2 and C2HC zinc fingers superfamily protein
AT4G02005	10.1822	2.39131	4.25802	2.09018	7.79092	0.965423	8.06643	1894	4	876908	879181	ncRNA	other RNA
AT3G44450	9.26391	2.06828	4.47903	2.16319	7.19563	0.965415	7.51375	583	3	16074096	16074678	mRNA
AT3G54500	26.4797	9.27211	2.85585	1.51392	17.2076	0.965274	17.2741	2639	3	20175370	20179027	mRNA
AT4G16240	27.6481	9.80333	2.82028	1.49584	17.8448	0.965247	17.9074	129	4	9192336	9192568	mRNA
AT2G05635	5.95012	0.0333446	178.443	7.47932	5.91677	0.964602	9.53669	441	2	2089484	2090454	mRNA	DNA repair DEAD helicase RAD3/XP-D subfamily protein
AT1G20920	47.9554	17.7456	2.70239	1.43423	30.2098	0.964546	30.2438	4430	1	7285114	7289778	mRNA	P-loop containing nucleoside triphosphate hydrolases superfamily protein
AT3G03370	8.0278	1.45669	5.511	2.46232	6.57111	0.964468	7.0173	1171	3	797254	799148	mRNA
AT1G26580	99.2439	37.8912	2.61918	1.38912	61.3528	0.964292	61.3685	2788	1	9184606	9187505	mRNA
AT4G00030	60.5225	23.073	2.62309	1.39126	37.4495	0.964016	37.4753	724	4	13527	14413	mRNA	Plastid-lipid associated protein PAP / fibrillin family protein
AT3G26180	36.7493	13.5726	2.70762	1.43702	23.1768	0.963993	23.2213	1792	3	9578217	9580086	mRNA	cytochrome P450, family 71, subfamily B, polypeptide 20
AT5G64770	90.2177	35.7086	2.5265	1.33714	54.5091	0.962895	54.5255	593	5	25897367	25898124	mRNA
AT2G45560	41.6079	16.122	2.58082	1.36783	25.4859	0.962891	25.5226	2034	2	18776052	18778510	mRNA	cytochrome P450, family 76, subfamily C, polypeptide 1
AT1G71030	62.0358	24.4586	2.53636	1.34276	37.5772	0.962651	37.6012	986	1	26795123	26796364	mRNA	MYB-like 2
AT1G29450	6.68216	0.803551	8.31579	3.05585	5.87861	0.962468	6.62543	549	1	10305951	10306499	mRNA	SAUR-like auxin-responsive protein family
AT3G25717	50.728	20.2258	2.50808	1.32659	30.5022	0.962033	30.5311	570	3	9375102	9375671	mRNA	ROTUNDIFOLIA like 16
AT5G04950	67.7581	27.4037	2.47259	1.30602	40.3545	0.961803	40.3756	1246	5	1457645	1458890	mRNA	nicotianamine synthase 1
AT3G56980	19.5828	6.80302	2.87854	1.52534	12.7798	0.961747	12.8705	843	3	21086546	21087494	mRNA	basic helix-loop-helix (bHLH) DNA-binding superfamily protein
AT1G35115	46.7261	18.7179	2.49634	1.31981	28.0083	0.961339	28.0393	3298	1	12842158	12845455	mRNA_TE_gene	transposable element gene
AT5G38140	18.978	6.57594	2.88598	1.52906	12.4021	0.961225	12.496	890	5	15220208	15222272	mRNA	nuclear factor Y, subunit C12
AT3G18217	8.64632	1.96067	4.40989	2.14074	6.68565	0.961064	7.02002	165	3	6244529	6244693	miRNA	MIR157C; miRNA
AT1G13609	26.9507	10.1387	2.6582	1.41045	16.812	0.961062	16.871	380	1	4662721	4663192	mRNA	Defensin-like (DEFL) family protein
AT3G56860	85.7736	35.553	2.41256	1.27056	50.2206	0.960962	50.2366	2614	3	21048745	21052286	mRNA	UBA2a (UBP1-associated protein 2A) hnRNP
AT5G54585	16.821	5.72084	2.9403	1.55596	11.1001	0.960504	11.2087	730	5	22175539	22176691	mRNA
AT3G48346	6.40899	0.739874	8.66228	3.11475	5.66912	0.960086	6.46843	159	3	17903304	17903462	mRNA
AT2G39800	41.0119	17.1303	2.39411	1.25949	23.8816	0.959319	23.9147	2886	2	16598164	16603319	mRNA	delta1-pyrroline-5-carboxylate synthase 1
AT4G19690	234.943	99.7419	2.35551	1.23604	135.201	0.959062	135.207	1377	4	10707446	10709015	mRNA	iron-regulated transporter 1
AT2G42270	19.4739	7.13318	2.73004	1.44892	12.3407	0.959002	12.4255	6906	2	17604330	17611333	mRNA	U5 small nuclear ribonucleoprotein helicase
AT1G26250	23.5811	9.16463	2.57306	1.36348	14.4165	0.958685	14.4808	1627	1	9083838	9085464	mRNA	Proline-rich extensin-like family protein
AT2G36090	11.2858	3.10726	3.63208	1.8608	8.17856	0.958617	8.38758	1079	2	15158561	15159639	mRNA	F-box family protein
AT1G27920	21.2551	7.9934	2.65908	1.41093	13.2617	0.958223	13.3365	1847	1	9726948	9729848	mRNA	microtubule-associated protein 65-8
AT1G58320	18.0667	6.51362	2.77368	1.4718	11.5531	0.958196	11.6464	447	1	21634123	21635303	mRNA	PLAC8 family protein
AT1G29600	16.7225	5.90713	2.83091	1.50126	10.8154	0.958157	10.9191	1170	1	10344046	10346243	mRNA	Zinc finger C-x8-C-x5-C-x3-H type family protein
AT5G45520	6.63795	0.990404	6.70226	2.74465	5.64754	0.958014	6.27916	3504	5	18449509	18453012	mRNA	Leucine-rich repeat (LRR) family protein
AT3G58990	33.0408	13.8789	2.38065	1.25136	19.1619	0.957999	19.2027	1246	3	21797058	21798303	mRNA	isopropylmalate isomerase 1
AT5G38150	29.9189	12.4068	2.41149	1.26992	17.512	0.957813	17.558	1766	5	15223116	15225107	mRNA	Plant protein of unknown function (DUF827)
AT4G11830	41.1785	17.4112	2.36506	1.24188	23.7673	0.957612	23.7998	3858	4	7115794	7121245	mRNA	phospholipase D gamma 2
AT5G67420	90.0832	38.6373	2.33151	1.22126	51.4459	0.95737	51.4604	1651	5	26904289	26906026	mRNA	LOB domain-containing protein 37
AT5G64170	15.5215	5.46185	2.8418	1.50681	10.0597	0.956767	10.1719	2590	5	25672466	25676746	mRNA	dentin sialophosphoprotein-related
AT5G06270	15.7279	5.58453	2.81633	1.49382	10.1433	0.9564	10.2528	1048	5	1912550	1913674	mRNA
AT2G40960	14.572	4.98355	2.92403	1.54796	9.5885	0.956197	9.71264	1257	2	17095522	17097454	mRNA	Single-stranded nucleic acid binding R3H protein
AT1G15100	24.6244	10.2065	2.41261	1.27059	14.4178	0.955882	14.4737	778	1	5193426	5194203	mRNA	RING-H2 finger A2A
AT2G41060	23.3944	9.80881	2.38503	1.25401	13.5855	0.954554	13.6433	1787	2	17126989	17129563	mRNA	UBA2b (UBP1-associated protein 2B) hnRNP RNA-binding (RRM/RBD/RNP motifs) family protein
AT4G24780	92.1214	41.0083	2.24641	1.16762	51.1132	0.954475	51.1265	1633	4	12770331	12772333	mRNA	Pectin lyase-like superfamily protein
AT1G44446	84.3596	37.5317	2.24769	1.16844	46.8278	0.95443	46.8424	1988	1	16848359	16851224	mRNA	Pheophorbide a oxygenase family protein with Rieske [2Fe-2S] domain
AT1G61970	10.4837	2.95339	3.54972	1.8277	7.53031	0.954301	7.74894	2848	1	22904486	22907630	mRNA	Mitochondrial transcription termination factor family protein
AT3G59400	97.5204	43.7007	2.23155	1.15805	53.8196	0.954187	53.8321	994	3	21948717	21949710	mRNA	enzyme binding;tetrapyrrole binding
AT1G36370	41.5435	18.3205	2.2676	1.18117	23.223	0.95328	23.2531	2058	1	13696042	13698639	mRNA	serine hydroxymethyltransferase 7
AT2G16586	16.2465	6.07571	2.67401	1.419	10.1708	0.953118	10.2693	1002	2	7190937	7191938	mRNA
AT2G15292	46.4175	20.7724	2.23458	1.16	25.6451	0.953114	25.6713	1253	2	6644281	6645533	ncRNA
AT4G03400	18.8304	7.57117	2.48712	1.31448	11.2593	0.952801	11.3357	2051	4	1497536	1499865	mRNA	Auxin-responsive GH3 family protein
AT5G61420	30.6887	13.2932	2.3086	1.20702	17.3955	0.952416	17.4373	1427	5	24689151	24690797	mRNA	myb domain protein 28
AT1G28940	6.01511	0.816944	7.36294	2.88028	5.19816	0.952136	5.94281	72	1	10106528	10106599	tRNA	pre-tRNA
AT4G12500	21.6118	9.14809	2.36244	1.24028	12.4637	0.951614	12.5253	778	4	7414150	7414927	mRNA	Bifunctional inhibitor/lipid-transfer protein/seed storage 2S albumin superfamily protein
AT5G18030	5.30745	0.291766	18.1908	4.18514	5.01568	0.95144	6.53241	504	5	5968435	5968938	mRNA	SAUR-like auxin-responsive protein family
AT5G07690	13.2091	4.66503	2.8315	1.50157	8.54403	0.951369	8.67497	1595	5	2446764	2448543	mRNA	myb domain protein 29
AT2G25590	27.0486	11.6788	2.31604	1.21166	15.3698	0.951229	15.4174	1312	2	10890903	10893772	mRNA	Plant Tudor-like protein
AT3G62190	42.035	18.8883	2.22545	1.1541	23.1467	0.951166	23.1754	1160	3	23021121	23023332	mRNA	Chaperone DnaJ-domain superfamily protein
AT1G62560	15.7122	6.08354	2.58274	1.3689	9.62867	0.951001	9.72549	1576	1	23159823	23162649	mRNA	flavin-monooxygenase glucosinolate S-oxygenase 3
AT3G27690	358.626	164.18	2.18435	1.12721	194.447	0.950881	194.45	946	3	10255947	10257011	mRNA	photosystem II light harvesting complex gene 2.3

## Sheet: pas2-1Y_WT.degDOWN
AGI	Index5_pas2-1Y_mean	Index2_WT_mean	Fold Change	log2 ratio	D	prob	ranking	Length	Chrom	GeneStart	GeneEnd	Biotype	Annotation
AT3G47340	10.8518	191.265	0.0567373	-4.13956	180.413	0.999965	-180.46	2207	3	17437884	17441243	mRNA	glutamine-dependent asparagine synthase 1
AT4G34410	7.22534	124.754	0.0579169	-4.10987	117.528	0.999954	-117.6	1385	4	16451876	16453260	mRNA	redox responsive transcription factor 1
AT1G35140	30.1084	355.388	0.0847199	-3.56116	325.279	0.999622	-325.299	1132	1	12851997	12853128	mRNA	Phosphate-responsive 1 family protein
AT1G12610	3.89857	51.7824	0.0752877	-3.73144	47.8838	0.999538	-48.029	1074	1	4289944	4291017	mRNA	Integrase-type DNA-binding superfamily protein
AT1G02660	12.5018	141.391	0.0884202	-3.49948	128.889	0.999493	-128.937	2609	1	571955	574981	mRNA	alpha/beta-Hydrolases superfamily protein
AT5G45630	4.14642	52.6524	0.0787507	-3.66656	48.506	0.999491	-48.6444	515	5	18505809	18506323	mRNA	Protein of unknown function, DUF584
AT5G33355	3.92961	50.7298	0.0774615	-3.69038	46.8002	0.999484	-46.9455	309	5	12599253	12599671	mRNA	Defensin-like (DEFL) family protein
AT5G08150	1.15129	37.4115	0.0307737	-5.02216	36.2602	0.999437	-36.6064	691	5	2622030	2622720	mRNA	suppressor of phytochrome b 5
AT5G41080	13.5349	150.141	0.0901476	-3.47157	136.606	0.999424	-136.65	1389	5	16441744	16443985	mRNA	PLC-like phosphodiesterases superfamily protein
AT5G57560	131.532	1409.15	0.0933416	-3.42134	1277.61	0.999322	-1277.62	1068	5	23307130	23308282	mRNA	Xyloglucan endotransglucosylase/hydrolase family protein
AT1G33760	4.35548	49.6421	0.0877376	-3.51066	45.2866	0.999214	-45.4225	721	1	12237878	12238598	mRNA	Integrase-type DNA-binding superfamily protein
AT3G45730	3.12468	36.2382	0.0862261	-3.53573	33.1135	0.998823	-33.3017	603	3	16789980	16790582	mRNA
AT2G34600	3.58715	37.5336	0.0955718	-3.38727	33.9464	0.998532	-34.115	677	2	14573080	14573856	mRNA	jasmonate-zim-domain protein 7
AT5G52050	3.17202	34.0806	0.0930741	-3.42548	30.9086	0.99842	-31.0978	1782	5	21138862	21140643	mRNA	MATE efflux family protein
AT4G29780	47.0914	409.133	0.1151	-3.11903	362.042	0.998283	-362.055	1997	4	14579704	14581700	mRNA
AT4G35770	17.0776	148.669	0.11487	-3.12193	131.591	0.998272	-131.629	890	4	16944941	16946192	mRNA	Rhodanese/Cell cycle control phosphatase superfamily protein
AT4G37610	29.787	251.11	0.118621	-3.07556	221.323	0.997987	-221.344	1438	4	17670481	17672353	mRNA	BTB and TAZ domain protein 5
AT3G48520	3.83114	35.1739	0.10892	-3.19866	31.3428	0.997865	-31.5056	1694	3	17974977	17976670	mRNA	cytochrome P450, family 94, subfamily B, polypeptide 3
AT1G80840	32.1651	236.584	0.135956	-2.87879	204.419	0.997137	-204.439	1195	1	30383691	30385499	mRNA	WRKY DNA-binding protein 40
AT3G45970	34.0808	246.758	0.138114	-2.85607	212.678	0.996835	-212.697	989	3	16896166	16897308	mRNA	expansin-like A1
AT1G74930	23.6264	164.19	0.143897	-2.79689	140.563	0.996297	-140.591	918	1	28144132	28145049	mRNA	Integrase-type DNA-binding superfamily protein
AT2G17660	0.485739	19.311	0.0251535	-5.3131	18.8252	0.996047	-19.5606	431	2	7673282	7673712	mRNA	RPM1-interacting protein 4 (RIN4) family protein
AT2G32150	28.0015	189.792	0.147538	-2.76084	161.791	0.995923	-161.814	1114	2	13659006	13660764	mRNA	Haloacid dehalogenase-like hydrolase (HAD) superfamily protein
AT2G25460	1.44061	20.0419	0.0718801	-3.79826	18.6013	0.9958	-18.9851	1802	2	10832754	10835483	mRNA
AT5G66650	3.74427	27.9921	0.133762	-2.90226	24.2478	0.99518	-24.4209	1286	5	26603003	26604376	mRNA	Protein of unknown function (DUF607)
AT5G45340	15.0216	97.2529	0.154459	-2.6947	82.2313	0.994999	-82.2754	1809	5	18368642	18370991	mRNA	cytochrome P450, family 707, subfamily A, polypeptide 3
AT4G04840	10.7639	68.3227	0.157545	-2.66616	57.5588	0.994752	-57.6205	848	4	2449560	2451589	mRNA	methionine sulfoxide reductase B6
AT5G52020	5.45037	36.3544	0.149923	-2.7377	30.904	0.994715	-31.0251	991	5	21123958	21124948	mRNA	Integrase-type DNA-binding superfamily protein
AT3G55840	3.01952	23.9742	0.125949	-2.98909	20.9546	0.994702	-21.1668	1872	3	20716995	20718866	mRNA	Hs1pro-1 protein
AT3G05727	55.2267	333.179	0.165757	-2.59286	277.952	0.994033	-277.964	511	3	1693552	1694138	mRNA	S locus-related glycoprotein 1 (SLR1) binding pollen coat protein family
AT1G25400	28.1447	166.378	0.169161	-2.56353	138.234	0.993706	-138.257	1269	1	8911130	8912398	mRNA
AT3G11110	2.63338	21.1481	0.124521	-3.00554	18.5147	0.99361	-18.757	477	3	3479979	3480455	mRNA	RING/U-box superfamily protein
AT5G03120	11.6713	68.6062	0.17012	-2.55538	56.9349	0.993592	-56.9922	574	5	733979	734943	mRNA
AT1G50750	0.949131	16.317	0.0581682	-4.10363	15.3679	0.993467	-15.9063	2691	1	18809184	18812290	mRNA	Plant mobile domain protein family
AT1G56660	26.1663	150.878	0.173427	-2.5276	124.711	0.993394	-124.737	1821	1	21237888	21240558	mRNA
AT2G41640	13.5097	77.9121	0.173396	-2.52786	64.4024	0.993317	-64.452	1810	2	17360491	17362535	mRNA	Glycosyltransferase family 61 protein
AT3G55920	1.86784	17.9667	0.103961	-3.26588	16.0989	0.993192	-16.4268	807	3	20743443	20745083	mRNA	Cyclophilin-like peptidyl-prolyl cis-trans isomerase family protein
AT3G62950	3.29594	23.4937	0.140291	-2.83351	20.1977	0.993176	-20.3955	686	3	23266249	23266934	mRNA	Thioredoxin superfamily protein
AT1G21550	2.32015	19.6698	0.117955	-3.08369	17.3497	0.993138	-17.6216	776	1	7553101	7553876	mRNA	Calcium-binding EF-hand family protein
AT3G59350	37.0512	209.09	0.177202	-2.49653	172.039	0.993082	-172.057	1781	3	21932685	21935192	mRNA	Protein kinase superfamily protein
AT1G15380	8.64674	49.8743	0.173371	-2.52807	41.2276	0.993007	-41.305	983	1	5290745	5292535	mRNA	Lactoylglutathione lyase / glyoxalase I family protein
AT3G02840	5.07821	31.4351	0.161546	-2.62998	26.3569	0.992785	-26.4878	1278	3	618409	619686	mRNA	ARM repeat superfamily protein
AT4G25490	6.06372	35.8143	0.16931	-2.56226	29.7505	0.992654	-29.8607	946	4	13021780	13022725	mRNA	C-repeat/DRE binding factor 1
AT2G29300	6.48995	37.7918	0.171729	-2.54179	31.3019	0.992571	-31.4049	1000	2	12588191	12589759	mRNA	NAD(P)-binding Rossmann-fold superfamily protein
AT3G16860	3.17444	21.9485	0.144631	-2.78955	18.774	0.992197	-18.9802	2361	3	5759375	5762235	mRNA	COBRA-like protein 8 precursor
AT1G57990	93.0558	504.996	0.18427	-2.4401	411.94	0.991918	-411.947	1416	1	21441505	21442920	mRNA	purine permease 18
AT3G55980	84.5582	455.124	0.185792	-2.42824	370.566	0.991874	-370.574	2153	3	20776295	20778842	mRNA	salt-inducible zinc finger 1
AT2G31945	1.53372	15.9439	0.0961952	-3.37789	14.4101	0.991542	-14.8008	546	2	13581581	13582126	mRNA
AT4G08950	115.69	613.682	0.188518	-2.40723	497.992	0.991236	-497.998	1228	4	5740297	5741524	mRNA	Phosphate-responsive 1 family protein
AT1G11260	120.227	633.032	0.189922	-2.39652	512.805	0.991161	-512.811	1905	1	3777328	3780337	mRNA	sugar transporter 1
AT4G11280	44.4742	228.217	0.194877	-2.35937	183.743	0.990695	-183.758	1753	4	6864097	6866116	mRNA	1-aminocyclopropane-1-carboxylic acid (acc) synthase 6
AT1G74450	23.7945	121.889	0.195215	-2.35687	98.0943	0.990675	-98.1226	1772	1	27982509	27984280	mRNA	Protein of unknown function (DUF793)
AT1G61890	13.9141	71.1944	0.195438	-2.35522	57.2803	0.990575	-57.3287	1956	1	22867770	22871280	mRNA	MATE efflux family protein
AT5G10140	3.79411	23.2234	0.163374	-2.61375	19.4293	0.990571	-19.6043	927	5	3173497	3179448	mRNA	K-box region and MADS-box transcription factor family protein
AT3G22830	1.49733	15.0492	0.0994955	-3.32923	13.5519	0.990406	-13.9548	1538	3	8078820	8081051	mRNA	heat shock transcription factor A6B
AT1G09950	1.79388	15.8075	0.113482	-3.13946	14.0136	0.990244	-14.361	1027	1	3240606	3241632	mRNA	RESPONSE TO ABA AND SALT 1
AT5G20250	217.277	1054.07	0.206132	-2.27836	836.792	0.989814	-836.795	2753	5	6833659	6836782	mRNA	Raffinose synthase family protein
AT4G01950	18.7135	91.0133	0.205613	-2.28199	72.2997	0.989758	-72.3357	1828	4	844409	846787	mRNA	glycerol-3-phosphate acyltransferase 3
AT1G72520	3.08318	19.8	0.155716	-2.68301	16.7168	0.989745	-16.9308	3042	1	27308515	27312754	mRNA	PLAT/LH2 domain-containing lipoxygenase family protein
AT4G22513	9.07948	45.1164	0.201246	-2.31297	36.0369	0.989666	-36.111	558	4	11854809	11855366	mRNA	Bifunctional inhibitor/lipid-transfer protein/seed storage 2S albumin superfamily protein
AT5G38700	4.51954	25.2867	0.178732	-2.48413	20.7672	0.989595	-20.9152	806	5	15489594	15490399	mRNA
AT2G40000	155.685	749.848	0.207622	-2.26797	594.163	0.989529	-594.167	1519	2	16700510	16702028	mRNA	ortholog of sugar beet HS1 PRO-1 2
AT2G20670	68.2994	330.309	0.206774	-2.27387	262.01	0.989527	-262.02	1250	2	8911860	8913534	mRNA	Protein of unknown function (DUF506)
AT1G30135	2.07869	16.2172	0.128178	-2.96378	14.1385	0.989458	-14.4458	564	1	10596492	10597239	mRNA	jasmonate-zim-domain protein 8
AT1G61340	16.2092	77.8311	0.208262	-2.26353	61.6219	0.989421	-61.6634	1103	1	22628265	22630006	mRNA	F-box family protein
AT1G66090	8.26643	40.7768	0.202724	-2.30241	32.5104	0.98936	-32.5918	1555	1	24602146	24604763	mRNA	Disease resistance protein (TIR-NBS class)
AT4G39675	11.5908	55.7275	0.207991	-2.26541	44.1367	0.989217	-44.1948	466	4	18413775	18414240	mRNA
AT4G30140	11.6491	55.6274	0.209414	-2.25557	43.9782	0.989204	-44.036	1391	4	14738387	14740676	mRNA	GDSL-like Lipase/Acylhydrolase superfamily protein
AT5G35110	3.58186	21.255	0.168518	-2.56902	17.6731	0.989115	-17.8589	339	5	13363937	13364275	mRNA
AT3G04640	34.067	159.751	0.21325	-2.22938	125.684	0.989034	-125.704	778	3	1260906	1261683	mRNA	glycine-rich protein
AT2G34510	23.7552	111.018	0.213977	-2.22447	87.2625	0.988866	-87.2908	1470	2	14543997	14546879	mRNA	Protein of unknown function, DUF642
AT2G35290	8.67224	41.7355	0.20779	-2.2668	33.0633	0.988757	-33.1409	618	2	14861412	14862029	mRNA
AT1G43675	1.99913	15.3681	0.130083	-2.94249	13.3689	0.988468	-13.6889	377	1	16470872	16471248	mRNA_TE_gene	transposable element gene
AT3G30775	70.9737	327.418	0.216768	-2.20578	256.445	0.988246	-256.454	1866	3	12448636	12451248	mRNA	Methylenetetrahydrofolate reductase family protein
AT1G23710	32.1863	149.051	0.215942	-2.21128	116.864	0.988238	-116.885	1176	1	8385251	8386426	mRNA	Protein of unknown function (DUF1645)
AT5G22920	83.7414	378.974	0.220969	-2.17809	295.233	0.987709	-295.241	1262	5	7664991	7667265	mRNA	CHY-type/CTCHY-type/RING-type Zinc finger protein
AT3G61060	22.9771	103.406	0.222203	-2.17005	80.4288	0.987645	-80.458	1374	3	22602910	22604578	mRNA	phloem protein 2-A13
AT4G27654	18.5899	83.5927	0.222387	-2.16886	65.0028	0.987603	-65.039	482	4	13811645	13812126	mRNA
AT4G01250	15.0789	68.3981	0.220458	-2.18142	53.3192	0.987547	-53.3638	1219	4	522604	524216	mRNA	WRKY family transcription factor
AT1G22590	9.93346	45.1088	0.220211	-2.18304	35.1754	0.987079	-35.243	725	1	7983511	7984235	mRNA	AGAMOUS-like 87
AT3G45960	5.4221	26.2967	0.20619	-2.27796	20.8746	0.986834	-20.9985	973	3	16892756	16893900	mRNA	expansin-like A3
AT1G14520	1.6138	13.6848	0.117926	-3.08405	12.071	0.986803	-12.4588	1427	1	4968142	4970311	mRNA	myo-inositol oxygenase 1
AT5G24420	2.95882	17.7137	0.167036	-2.58177	14.7548	0.986662	-14.979	1217	5	8336614	8338008	mRNA	6-phosphogluconolactonase 5
AT5G28610	3.77522	20.37	0.185332	-2.43181	16.5948	0.986491	-16.772	488	5	10610959	10611446	mRNA
AT5G63160	29.6907	130.274	0.227909	-2.13347	100.583	0.986075	-100.606	1406	5	25333263	25335485	mRNA	BTB and TAZ domain protein 1
AT2G35710	2.09695	14.5529	0.144092	-2.79494	12.4559	0.985772	-12.7657	1837	2	15010796	15014284	mRNA	Nucleotide-diphospho-sugar transferases superfamily protein
AT1G05340	3.82784	20.3098	0.188472	-2.40758	16.482	0.985763	-16.6569	711	1	1558844	1559903	mRNA
AT4G08040	3.0578	17.5652	0.174083	-2.52215	14.5074	0.985738	-14.725	1383	4	4887112	4888939	mRNA	1-aminocyclopropane-1-carboxylate synthase 11
AT2G32200	1.55077	13.0711	0.118641	-3.07533	11.5203	0.985584	-11.9237	486	2	13676488	13677231	mRNA
AT2G37025	3.50459	19.0267	0.184193	-2.44071	15.5221	0.98558	-15.7128	1589	2	15549052	15552105	mRNA	TRF-like 8
AT2G22980	12.0666	52.436	0.230121	-2.11953	40.3693	0.984996	-40.4249	1617	2	9778877	9783251	mRNA	serine carboxypeptidase-like 13
AT1G15010	23.1226	100.082	0.231037	-2.1138	76.9591	0.984988	-76.9881	536	1	5171207	5171742	mRNA
AT3G15450	445.564	1896.15	0.234983	-2.08937	1450.59	0.984851	-1450.59	951	3	5212984	5214121	mRNA	Aluminium induced protein with YGL and LRDR motifs
AT4G34150	58.6046	249.445	0.23494	-2.08963	190.84	0.984848	-190.852	1171	4	16354946	16357293	mRNA	Calcium-dependent lipid-binding (CaLB domain) family protein
AT5G23210	26.3362	112.038	0.235065	-2.08887	85.7018	0.984811	-85.7272	1911	5	7810683	7815039	mRNA	serine carboxypeptidase-like 34
AT5G51990	2.97747	16.8181	0.177039	-2.49786	13.8407	0.984765	-14.0643	675	5	21117113	21117787	mRNA	C-repeat-binding factor 4
AT4G22490	15.1292	64.5062	0.234538	-2.0921	49.377	0.98463	-49.4213	631	4	11849701	11850331	mRNA	Bifunctional inhibitor/lipid-transfer protein/seed storage 2S albumin superfamily protein
AT1G53410	4.6523	22.0575	0.210917	-2.24525	17.4052	0.984576	-17.5494	72	1	19925839	19925910	tRNA	pre-tRNA
AT5G57565	4.3174	20.999	0.205601	-2.28208	16.6815	0.984499	-16.8369	1028	5	23310346	23311564	mRNA	Protein kinase superfamily protein
AT3G62260	6.44164	28.5239	0.225833	-2.14667	22.0823	0.983892	-22.1864	1560	3	23038290	23040570	mRNA	Protein phosphatase 2C family protein
AT1G22690	27.1634	113.107	0.240156	-2.05795	85.9438	0.983576	-85.9684	558	1	8027294	8028125	mRNA	Gibberellin-regulated family protein
AT2G42540	12.5335	52.9769	0.236584	-2.07958	40.4434	0.98331	-40.4969	755	2	17711032	17712092	mRNA	cold-regulated 15a
AT2G27080	41.1482	169.983	0.242072	-2.04649	128.835	0.98295	-128.851	1217	2	11566288	11567504	mRNA	Late embryogenesis abundant (LEA) hydroxyproline-rich glycoprotein family
AT2G30020	45.4246	186.487	0.243581	-2.03753	141.062	0.982925	-141.077	1402	2	12814410	12816088	mRNA	Protein phosphatase 2C family protein
AT2G01180	10.6474	44.4258	0.239668	-2.06089	33.7783	0.982892	-33.8412	1514	2	106900	108803	mRNA	phosphatidic acid phosphatase 1
AT1G22330	13.1639	54.4307	0.241847	-2.04784	41.2669	0.982563	-41.3176	1320	1	7886542	7889534	mRNA	RNA-binding (RRM/RBD/RNP motifs) family protein
AT1G65390	5.36572	23.8625	0.22486	-2.1529	18.4968	0.982364	-18.6217	1389	1	24292478	24294631	mRNA	phloem protein 2 A5
AT1G19210	8.09067	34.1803	0.236706	-2.07883	26.0896	0.982141	-26.1723	709	1	6626822	6627530	mRNA	Integrase-type DNA-binding superfamily protein
AT1G07135	171.086	695.313	0.246057	-2.02294	524.227	0.982106	-524.23	732	1	2189928	2190659	mRNA	glycine-rich protein
AT2G30600	36.3797	148.054	0.245719	-2.02492	111.674	0.982095	-111.693	3134	2	13036876	13041684	mRNA	BTB/POZ domain-containing protein
AT1G69840	23.7946	96.679	0.24612	-2.02257	72.8843	0.98205	-72.9124	1274	1	26293660	26295834	mRNA	SPFH/Band 7/PHB domain-containing membrane-associated protein family
AT4G13395	44.3221	176.804	0.250685	-1.99605	132.482	0.981642	-132.497	427	4	7785687	7786113	mRNA	ROTUNDIFOLIA like 12
AT4G17490	49.3304	197.672	0.249557	-2.00256	148.342	0.981642	-148.355	1044	4	9752824	9753867	mRNA	ethylene responsive element binding factor 6
AT3G59930	12.3636	49.8224	0.248154	-2.01069	37.4587	0.98154	-37.5127	657	3	22139551	22140320	mRNA
AT1G66160	17.898	70.892	0.252469	-1.98582	52.994	0.981455	-53.0312	1413	1	24637196	24638608	mRNA	CYS, MET, PRO, and GLY protein 1
AT1G19770	147.537	577.139	0.255635	-1.96784	429.602	0.981199	-429.607	1396	1	6832347	6833837	mRNA	purine permease 14
AT3G57530	27.2606	107.258	0.254161	-1.97619	79.9969	0.981179	-80.0213	2201	3	21296554	21299591	mRNA	calcium-dependent protein kinase 32
AT1G64590	5.55023	23.7979	0.233224	-2.10021	18.2476	0.980648	-18.3681	1373	1	23993533	23995509	mRNA	NAD(P)-binding Rossmann-fold superfamily protein
AT2G41100	172.052	669.273	0.257073	-1.95975	497.221	0.980372	-497.225	1237	2	17138073	17139610	mRNA	Calcium-binding EF hand family protein
AT3G49530	29.8114	116.187	0.25658	-1.96252	86.376	0.980332	-86.3983	1802	3	18362443	18364913	mRNA	NAC domain containing protein 62
AT4G26530	92.0117	355.063	0.259142	-1.94819	263.052	0.98033	-263.059	1372	4	13391344	13393107	mRNA	Aldolase superfamily protein
AT3G57520	73.0652	281.019	0.260001	-1.94341	207.954	0.980299	-207.963	2761	3	21288765	21293158	mRNA	seed imbibition 2
AT4G36730	27.8304	107.524	0.258829	-1.94993	79.6937	0.980289	-79.7176	1506	4	17309612	17312488	mRNA	G-box binding factor 1
AT5G20935	5.15942	22.0923	0.233539	-2.09826	16.9329	0.979781	-17.0624	422	5	7103470	7104023	mRNA
AT4G39770	2.28445	13.2723	0.172121	-2.5385	10.9879	0.97975	-11.2773	1283	4	18448980	18451293	mRNA	Haloacid dehalogenase-like hydrolase (HAD) superfamily protein
AT4G22520	8.20994	32.6228	0.251662	-1.99044	24.4129	0.979667	-24.4939	357	4	11858614	11858970	mRNA	Bifunctional inhibitor/lipid-transfer protein/seed storage 2S albumin superfamily protein
AT5G42380	8.83995	34.5409	0.255927	-1.9662	25.701	0.979538	-25.7761	791	5	16942576	16943366	mRNA	calmodulin like 37
AT4G24570	111.14	423.41	0.262488	-1.92968	312.27	0.979395	-312.276	1192	4	12686459	12687650	mRNA	dicarboxylate carrier 2
AT2G39570	36.6131	139.614	0.262245	-1.93101	103.001	0.979378	-103.019	1760	2	16507896	16510198	mRNA	ACT domain-containing protein
AT5G66210	20.8383	79.3509	0.262609	-1.92901	58.5126	0.97928	-58.5444	1941	5	26456291	26459631	mRNA	calcium-dependent protein kinase 28
AT1G54740	24.8543	93.204	0.266665	-1.9069	68.3498	0.979261	-68.3764	1218	1	20430769	20431986	mRNA	Protein of unknown function (DUF3049)
AT2G24600	9.60446	37.2015	0.258174	-1.95359	27.5971	0.979006	-27.6661	2110	2	10452116	10454524	mRNA	Ankyrin repeat family protein
AT1G17420	6.41441	25.8991	0.247669	-2.01351	19.4847	0.978432	-19.5884	2957	1	5977411	5981480	mRNA	lipoxygenase 3
AT1G18300	88.1053	321.218	0.274285	-1.86625	233.112	0.977629	-233.12	1065	1	6299687	6301086	mRNA	nudix hydrolase homolog 4
AT5G44130	40.817	149.528	0.272973	-1.87317	108.71	0.977619	-108.727	914	5	17761090	17762003	mRNA	FASCICLIN-like arabinogalactan protein 13 precursor
AT4G28085	6.29913	24.9204	0.25277	-1.9841	18.6213	0.977184	-18.7267	452	4	13960032	13960483	mRNA
AT2G34930	7.03498	27.3796	0.256943	-1.96048	20.3446	0.977139	-20.4388	2839	2	14737066	14739904	mRNA	disease resistance family protein / LRR family protein
AT4G19520	5.80196	23.2028	0.250054	-1.99969	17.4009	0.976835	-17.5154	5463	4	10639269	10647079	mRNA	disease resistance protein (TIR-NBS-LRR class) family
AT1G50040	5.55163	22.3581	0.248304	-2.00982	16.8065	0.976818	-16.9263	1614	1	18542130	18543948	mRNA	Protein of unknown function (DUF1005)
AT1G22810	0.933918	9.62111	0.0970697	-3.36483	8.68719	0.976737	-9.31608	807	1	8074231	8075037	mRNA	Integrase-type DNA-binding superfamily protein
AT1G73540	138.492	498.508	0.277813	-1.84782	360.017	0.976548	-360.021	946	1	27645658	27646698	mRNA	nudix hydrolase homolog 21
AT3G54020	7.36946	28.0335	0.26288	-1.92752	20.664	0.976321	-20.7537	1517	3	20005733	20008254	mRNA	Arabidopsis Inositol phosphorylceramide synthase 1
AT3G59310	3.42384	15.3981	0.222355	-2.16906	11.9742	0.976317	-12.1691	1761	3	21921746	21924412	mRNA	Eukaryotic protein of unknown function (DUF914)
AT3G01260	7.26296	27.6877	0.262318	-1.93061	20.4247	0.976207	-20.5158	1349	3	80176	82005	mRNA	Galactose mutarotase-like superfamily protein
AT1G76600	62.3252	222.754	0.279793	-1.83757	160.429	0.976076	-160.44	958	1	28746888	28747845	mRNA
AT2G42530	60.9786	217.85	0.279911	-1.83696	156.871	0.976074	-156.882	653	2	17709036	17709945	mRNA	cold regulated 15b
AT4G24380	22.1323	78.9986	0.280161	-1.83567	56.8662	0.97596	-56.8958	857	4	12612535	12613719	mRNA
AT3G50560	4.40744	18.6001	0.236958	-2.0773	14.1927	0.975816	-14.3439	1159	3	18761088	18764016	mRNA	NAD(P)-binding Rossmann-fold superfamily protein
AT3G19580	17.5637	62.8404	0.279497	-1.83909	45.2767	0.975795	-45.314	1068	3	6803166	6804233	mRNA	zinc-finger protein 2
AT5G62470	12.7412	45.9099	0.277525	-1.84931	33.1687	0.975785	-33.2203	1745	5	25078991	25081101	mRNA	myb domain protein 96
AT1G22470	7.0954	26.7264	0.265483	-1.91331	19.631	0.975766	-19.724	537	1	7932854	7933390	mRNA
AT4G25470	11.887	43.0557	0.276085	-1.85682	31.1687	0.975644	-31.224	944	4	13015277	13016220	mRNA	C-repeat/DRE binding factor 2
AT5G28630	12.6491	45.184	0.279947	-1.83677	32.5348	0.975269	-32.5867	619	5	10636631	10637249	mRNA	glycine-rich protein
AT4G35985	5.34652	21.0913	0.253493	-1.97998	15.7448	0.975113	-15.8688	1347	4	17032268	17033862	mRNA	Senescence/dehydration-associated protein-related
AT4G37220	0.758527	9.05742	0.0837464	-3.57783	8.29889	0.975053	-9.03728	828	4	17515080	17516162	mRNA	Cold acclimation protein WCOR413 family
AT2G30040	10.0662	36.2186	0.277928	-1.84722	26.1524	0.97498	-26.2176	1460	2	12821710	12823169	mRNA	mitogen-activated protein kinase kinase kinase 14
AT1G75250	5.60474	21.8452	0.256566	-1.9626	16.2405	0.97472	-16.3586	381	1	28245073	28245453	mRNA	RAD-like 6
AT2G05540	52.006	183.423	0.28353	-1.81843	131.417	0.974679	-131.43	756	2	2033156	2034217	mRNA	Glycine-rich protein family
AT1G69890	29.0133	102.226	0.283816	-1.81697	73.2124	0.974635	-73.2349	1244	1	26323111	26324616	mRNA	Protein of unknown function (DUF569)
AT4G33920	29.3658	102.701	0.285936	-1.80624	73.3351	0.974602	-73.3573	1634	4	16260663	16262981	mRNA	Protein phosphatase 2C family protein
AT4G19530	19.7693	70.369	0.280937	-1.83168	50.5998	0.974514	-50.6329	3914	4	10651744	10657282	mRNA	disease resistance protein (TIR-NBS-LRR class) family
AT1G03090	15.6654	54.7797	0.28597	-1.80607	39.1144	0.974209	-39.1561	2606	1	739679	744184	mRNA	methylcrotonyl-CoA carboxylase alpha chain, mitochondrial / 3-methylcrotonyl-CoA carboxylase 1 (MCCA)
AT3G01500	486.703	1676.99	0.290224	-1.78476	1190.29	0.973801	-1190.29	1319	3	194724	198019	mRNA	carbonic anhydrase 1
AT5G51720	40.9458	141.38	0.289614	-1.78779	100.435	0.973799	-100.451	498	5	21009592	21010345	mRNA	2 iron, 2 sulfur cluster binding
AT1G62510	12.1593	43.2395	0.281208	-1.83029	31.0802	0.973793	-31.134	823	1	23136369	23137191	mRNA	Bifunctional inhibitor/lipid-transfer protein/seed storage 2S albumin superfamily protein
AT5G24590	33.2394	114.27	0.290885	-1.78148	81.0306	0.973758	-81.0502	1824	5	8416662	8418933	mRNA	TCV-interacting protein
AT5G47240	11.8147	41.5721	0.284198	-1.81503	29.7574	0.973631	-29.8127	1492	5	19183601	19185644	mRNA	nudix hydrolase homolog 8
AT1G66100	16.5868	56.9	0.291507	-1.7784	40.3133	0.973388	-40.3525	674	1	24605671	24606537	mRNA	Plant thionin
AT4G12830	11.8025	41.095	0.2872	-1.79987	29.2925	0.972945	-29.3478	1490	4	7531141	7533587	mRNA	alpha/beta-Hydrolases superfamily protein
AT1G27100	49.4435	169.086	0.292416	-1.77391	119.643	0.972755	-119.656	2090	1	9407125	9411172	mRNA	Actin cross-linking protein
AT5G44680	40.2328	137.386	0.292845	-1.77179	97.1532	0.972741	-97.1694	1406	5	18024215	18025991	mRNA	DNA glycosylase superfamily protein
AT1G66180	44.3427	149.763	0.296086	-1.75591	105.42	0.972706	-105.435	1626	1	24647188	24648813	mRNA	Eukaryotic aspartyl protease family protein
AT5G26920	10.7195	37.3781	0.286786	-1.80195	26.6586	0.972595	-26.7194	2078	5	9475747	9478721	mRNA	Cam-binding protein 60-like G
AT1G02640	20.2548	68.1642	0.297147	-1.75075	47.9094	0.972456	-47.9414	2584	1	564205	567769	mRNA	beta-xylosidase 2
AT5G17850	5.35845	20.2019	0.265245	-1.9146	14.8434	0.972227	-14.9664	1680	5	5899253	5900932	mRNA	Sodium/calcium exchanger family protein
AT1G34760	6.72703	24.4558	0.275069	-1.86214	17.7288	0.971978	-17.8263	1027	1	12743848	12745648	mRNA	general regulatory factor 11
AT1G67865	13.615	46.3748	0.293586	-1.76815	32.7598	0.971972	-32.8075	449	1	25446289	25446737	mRNA
AT3G50640	3.29822	14.3712	0.229502	-2.12342	11.073	0.971932	-11.2748	749	3	18803803	18804663	mRNA
AT5G59730	3.28541	14.3204	0.229422	-2.12393	11.035	0.97182	-11.2375	2294	5	24063877	24066170	mRNA	exocyst subunit exo70 family protein H7
AT5G19600	2.93766	13.1447	0.223486	-2.16174	10.207	0.971583	-10.4334	2309	5	6612815	6616997	mRNA	sulfate transporter 3;5
AT4G29610	2.56351	12.2375	0.20948	-2.25511	9.67397	0.971541	-9.93334	882	4	14517448	14518329	mRNA	Cytidine/deoxycytidylate deaminase family protein
AT1G61300	4.08378	16.4517	0.248228	-2.01026	12.3679	0.971485	-12.5303	2635	1	22607466	22610273	mRNA	LRR and NB-ARC domains-containing disease resistance protein
AT3G61260	121.289	398.999	0.303983	-1.71794	277.71	0.971483	-277.715	891	3	22675238	22676788	mRNA	Remorin family protein
AT2G18700	33.1376	110.172	0.300781	-1.73321	77.0342	0.971446	-77.0537	2800	2	8109043	8112010	mRNA	trehalose phosphatase/synthase 11
AT4G27410	19.1495	62.9307	0.304295	-1.71646	43.7812	0.971163	-43.8148	973	4	13707900	13709013	mRNA	NAC (No Apical Meristem) domain transcriptional regulator superfamily protein
AT4G04990	1.60688	10.0613	0.159709	-2.64648	8.45443	0.970903	-8.85896	912	4	2555090	2557046	mRNA	Protein of unknown function (DUF761)
AT5G01100	2.7099	12.5154	0.216525	-2.20739	9.80551	0.970795	-10.0509	2364	5	34596	37948	mRNA	O-fucosyltransferase family protein
AT3G19240	19.6027	64.2638	0.305034	-1.71296	44.6611	0.970493	-44.694	2215	3	6664250	6666558	mRNA	Vacuolar import/degradation, Vid27-related protein
AT1G04240	12.4048	41.0192	0.302415	-1.7254	28.6144	0.970298	-28.6663	1178	1	1128188	1129551	mRNA	AUX/IAA transcriptional regulator family protein
AT4G22485	41.9132	136.53	0.306988	-1.70375	94.6172	0.970246	-94.6325	1971	4	11844506	11846476	mRNA	Bifunctional inhibitor/lipid-transfer protein/seed storage 2S albumin superfamily protein
AT1G56510	5.87357	21.1186	0.278124	-1.8462	15.245	0.969928	-15.3564	3657	1	21167589	21173632	mRNA	Disease resistance protein (TIR-NBS-LRR class)
AT2G15960	273.702	873.941	0.313181	-1.67493	600.239	0.969923	-600.241	380	2	6947309	6947688	mRNA
AT2G29290	19.3962	62.2417	0.311627	-1.68211	42.8455	0.969872	-42.8785	1401	2	12585856	12587742	mRNA	NAD(P)-binding Rossmann-fold superfamily protein
AT4G37240	16.1133	51.499	0.312886	-1.67629	35.3857	0.969607	-35.4254	699	4	17524461	17525159	mRNA
AT5G50950	14.8631	48.4515	0.306762	-1.70481	33.5884	0.969539	-33.6317	1648	5	20729612	20733516	mRNA	FUMARASE 2
AT5G25240	17.7933	56.7865	0.313336	-1.67422	38.9933	0.969476	-39.0292	593	5	8746605	8747197	mRNA
AT2G40140	61.2472	191.649	0.319581	-1.64575	130.401	0.969335	-130.412	2310	2	16772073	16774657	mRNA	zinc finger (CCCH-type) family protein
AT2G34770	39.5242	124.284	0.318014	-1.65284	84.76	0.969306	-84.7761	1142	2	14665667	14668250	mRNA	fatty acid hydroxylase 1
AT4G24230	33.5811	105.355	0.318741	-1.64954	71.7742	0.969289	-71.7932	1288	4	12566935	12568754	mRNA	acyl-CoA-binding domain 3
AT5G56550	11.5249	37.6356	0.306223	-1.70735	26.1107	0.96921	-26.1665	901	5	22895616	22896653	mRNA	oxidative stress 3
AT1G51090	3.49377	14.3791	0.242976	-2.04111	10.8853	0.968977	-11.075	767	1	18932937	18933950	mRNA	Heavy metal transport/detoxification superfamily protein
AT5G21430	33.1513	103.557	0.320127	-1.64328	70.4054	0.968961	-70.4246	946	5	7222226	7223621	mRNA	Chaperone DnaJ-domain superfamily protein
AT2G41480	3.90143	15.439	0.252699	-1.98451	11.5376	0.968907	-11.707	1202	2	17296812	17298731	mRNA	Peroxidase superfamily protein
AT2G38470	52.3053	161.678	0.323516	-1.62809	109.372	0.968688	-109.384	1902	2	16108361	16110766	mRNA	WRKY DNA-binding protein 33
AT4G22505	28.4281	87.5402	0.324743	-1.62263	59.1121	0.968568	-59.1344	1791	4	11851228	11853018	mRNA	Bifunctional inhibitor/lipid-transfer protein/seed storage 2S albumin superfamily protein
AT1G19380	56.1574	171.508	0.327434	-1.61072	115.35	0.968437	-115.361	677	1	6698058	6698824	mRNA	Protein of unknown function (DUF1195)
AT2G37540	12.1898	38.6599	0.315308	-1.66517	26.4701	0.968428	-26.5224	1240	2	15751568	15753967	mRNA	NAD(P)-binding Rossmann-fold superfamily protein
AT2G44500	29.5185	90.0217	0.327905	-1.60865	60.5032	0.968341	-60.5246	2183	2	18374341	18376790	mRNA	O-fucosyltransferase family protein
AT5G21930	26.9063	82.2043	0.32731	-1.61127	55.298	0.96831	-55.3215	2826	5	7243129	7248895	mRNA	P-type ATPase of Arabidopsis 2
AT5G47450	7.52955	25.2965	0.297652	-1.7483	17.7669	0.968152	-17.8528	1051	5	19248249	19249504	mRNA	tonoplast intrinsic protein 2;3
AT2G17840	54.3762	164.533	0.330489	-1.59733	110.157	0.968125	-110.168	1731	2	7755605	7757852	mRNA	Senescence/dehydration-associated protein-related
AT3G62720	33.1973	99.7575	0.33278	-1.58736	66.5602	0.967954	-66.5791	1791	3	23201117	23202907	mRNA	xylosyltransferase 1
AT5G62570	12.4018	39.1106	0.317097	-1.657	26.7087	0.967954	-26.7601	1813	5	25114934	25117295	mRNA	Calmodulin binding protein-like
AT5G08350	10.091	32.521	0.310291	-1.6883	22.43	0.967774	-22.4934	917	5	2686245	2687251	mRNA	GRAM domain-containing protein / ABA-responsive protein-related
AT2G01918	6.48066	22.2455	0.291324	-1.7793	15.7648	0.967711	-15.8649	743	2	424110	425713	mRNA	PsbQ-like 3
AT1G27730	111.206	331.359	0.335607	-1.57515	220.152	0.967622	-220.158	933	1	9648141	9649073	mRNA	salt tolerance zinc finger
AT1G21910	38.957	116.326	0.334895	-1.57822	77.3691	0.967576	-77.3852	1164	1	7696536	7697699	mRNA	Integrase-type DNA-binding superfamily protein
AT1G32640	45.8291	135.874	0.33729	-1.56794	90.0453	0.967275	-90.0589	2179	1	11798810	11800988	mRNA	Basic helix-loop-helix (bHLH) DNA-binding family protein
AT4G17340	41.7851	122.993	0.339736	-1.55751	81.2076	0.967092	-81.2225	978	4	9699253	9700410	mRNA	tonoplast intrinsic protein 2;2
AT1G76110	9.20368	29.4525	0.312492	-1.67811	20.2488	0.966956	-20.3182	1383	1	28555042	28557586	mRNA	HMG (high mobility group) box protein with ARID/BRIGHT DNA-binding domain
AT5G16360	11.9092	36.875	0.322962	-1.63056	24.9658	0.966877	-25.019	1111	5	5355082	5356300	mRNA	NC domain-containing protein-related
AT5G21170	30.7359	89.8034	0.342258	-1.54684	59.0675	0.966763	-59.0877	1271	5	7205667	7208496	mRNA	5'-AMP-activated protein kinase beta-2 subunit protein
AT4G17230	25.9367	75.7459	0.342417	-1.54618	49.8093	0.966665	-49.8333	2026	4	9660985	9663774	mRNA	SCARECROW-like 13
AT1G11380	13.0491	39.6915	0.328764	-1.60488	26.6424	0.966663	-26.6907	1107	1	3832623	3834191	mRNA	PLAC8 family protein
AT5G11070	141.683	411.287	0.344487	-1.53748	269.604	0.966607	-269.608	779	5	3516217	3516995	mRNA
AT5G61440	56.0423	162.859	0.344115	-1.53904	106.817	0.966593	-106.828	1105	5	24707500	24708893	mRNA	atypical CYS HIS rich thioredoxin 5
AT4G27280	200.35	578.956	0.346053	-1.53093	378.607	0.966383	-378.61	665	4	13663576	13664240	mRNA	Calcium-binding EF-hand family protein
AT5G64260	90.4986	261.384	0.346228	-1.53021	170.886	0.966376	-170.893	1388	5	25703929	25705316	mRNA	EXORDIUM like 2
AT5G05410	34.6227	100.075	0.345968	-1.53129	65.4523	0.966297	-65.4702	1450	5	1602205	1603911	mRNA	DRE-binding protein 2A
AT2G02710	34.4335	99.254	0.346923	-1.52731	64.8206	0.966295	-64.8385	1582	2	758693	760871	mRNA	PAS/LOV protein B
AT3G48360	194.252	557.114	0.348676	-1.52004	362.862	0.966121	-362.865	1439	3	17908192	17910525	mRNA	BTB and TAZ domain protein 2
AT1G18740	69.3357	198.929	0.348545	-1.52058	129.593	0.96611	-129.602	1555	1	6463922	6465476	mRNA	Protein of unknown function (DUF793)
AT1G69523	3.18651	13.1382	0.242537	-2.04373	9.95174	0.96599	-10.1594	1314	1	26129551	26131292	mRNA	S-adenosyl-L-methionine-dependent methyltransferases superfamily protein
AT4G17460	13.7955	40.8971	0.337323	-1.5678	27.1016	0.965915	-27.1469	1211	4	9739663	9741146	mRNA	Homeobox-leucine zipper protein 4 (HB-4) / HD-ZIP protein
ATCG00020	11.3942	34.3116	0.332079	-1.5904	22.9175	0.965692	-22.9726	1062	6	383	1444	mRNA	photosystem II reaction center protein A
AT3G02140	10.9302	33.2126	0.329099	-1.60341	22.2823	0.96563	-22.34	1222	3	385317	386538	mRNA	AFP2 (ABI five-binding protein 2) family protein
AT4G26690	31.0937	88.6592	0.35071	-1.51165	57.5655	0.965594	-57.5853	2809	4	13456434	13460060	mRNA	PLC-like phosphodiesterase family protein
AT4G27657	33.8152	95.5669	0.353838	-1.49884	61.7517	0.96553	-61.7698	473	4	13813044	13813516	mRNA
AT5G65730	33.797	95.6154	0.353468	-1.50035	61.8184	0.96553	-61.8366	1115	5	26299032	26300478	mRNA	xyloglucan endotransglucosylase/hydrolase 6
AT2G27500	30.0114	84.7733	0.354019	-1.4981	54.7619	0.965484	-54.7824	1557	2	11752170	11754028	mRNA	Glycosyl hydrolase superfamily protein
AT4G01330	28.5463	81.0181	0.352344	-1.50494	52.4718	0.965449	-52.4934	1986	4	550349	553016	mRNA	Protein kinase superfamily protein
AT1G79700	26.7716	75.8788	0.352821	-1.50299	49.1072	0.965403	-49.1302	1112	1	29990336	29993724	mRNA	Integrase-type DNA-binding superfamily protein
AT1G60190	0.827847	7.92105	0.104512	-3.25826	7.09321	0.965183	-7.80575	2276	1	22198403	22200678	mRNA	ARM repeat superfamily protein
AT2G31010	7.69137	24.6335	0.312232	-1.67931	16.9421	0.965087	-17.0252	3054	2	13194185	13200128	mRNA	Protein kinase superfamily protein
AT1G70090	42.6258	120.072	0.355001	-1.49411	77.4466	0.965025	-77.4611	1608	1	26400790	26402397	mRNA	glucosyl transferase family 8
AT2G42760	11.8768	35.1364	0.338019	-1.56482	23.2597	0.964888	-23.3122	1248	2	17795984	17797231	mRNA
AT1G22570	17.2365	49.1725	0.350532	-1.51238	31.936	0.964869	-31.9718	1698	1	7976620	7978573	mRNA	Major facilitator superfamily protein
AT5G58090	25.7703	72.4556	0.35567	-1.49139	46.6853	0.964808	-46.7091	1719	5	23505366	23507288	mRNA	O-Glycosyl hydrolases family 17 protein
AT3G02070	10.596	31.7278	0.333966	-1.58223	21.1318	0.964752	-21.1909	1142	3	360921	363429	mRNA	Cysteine proteinases superfamily protein
AT4G16563	23.0995	65.0737	0.354975	-1.49421	41.9742	0.964702	-42.0008	1867	4	9329657	9331523	mRNA	Eukaryotic aspartyl protease family protein
AT1G22530	65.8163	183.692	0.358297	-1.48077	117.876	0.964682	-117.885	2448	1	7955493	7958442	mRNA	PATELLIN 2
AT5G59550	49.9175	139.194	0.358617	-1.47948	89.277	0.964657	-89.2892	1535	5	23998259	23999793	mRNA	zinc finger (C3HC4-type RING finger) family protein
AT4G38470	36.9805	102.808	0.359704	-1.47512	65.8278	0.964609	-65.8443	1858	4	17999432	18003681	mRNA	ACT-like protein tyrosine kinase family protein
AT2G36410	42.572	118.157	0.3603	-1.47273	75.5851	0.96442	-75.5995	1194	2	15278769	15280604	mRNA	Family of unknown function (DUF662)
AT5G54380	32.7579	90.5709	0.361682	-1.4672	57.813	0.964351	-57.8316	2789	5	22077092	22079880	mRNA	protein kinase family protein
AT3G46620	110.861	305.855	0.362463	-1.4641	194.994	0.964278	-195	1371	3	17178697	17180067	mRNA	zinc finger (C3HC4-type RING finger) family protein
AT4G30280	42.43	116.826	0.36319	-1.46121	74.3961	0.964226	-74.4104	1048	4	14825808	14827047	mRNA	xyloglucan endotransglucosylase/hydrolase 18
AT5G23750	4.43235	15.9594	0.277727	-1.84826	11.527	0.964216	-11.6743	973	5	8009806	8011619	mRNA	Remorin family protein
AT2G42580	33.9469	93.3912	0.363491	-1.46001	59.4443	0.96417	-59.4623	2473	2	17728715	17731718	mRNA	tetratricopetide-repeat thioredoxin-like 3
AT1G59910	11.7143	33.979	0.344752	-1.53637	22.2647	0.964093	-22.3176	3006	1	22053951	22057052	mRNA	Actin-binding FH2 (formin homology 2) family protein
AT2G39650	12.4558	35.7137	0.348768	-1.51966	23.2579	0.963873	-23.3075	1311	2	16527792	16529407	mRNA	Protein of unknown function (DUF506)
AT2G44840	11.5459	33.4176	0.345504	-1.53323	21.8717	0.963769	-21.9254	932	2	18495341	18496272	mRNA	ethylene-responsive element binding factor 13
AT1G02620	1.70652	9.37523	0.182024	-2.4578	7.66871	0.96369	-8.05295	687	1	557092	557986	mRNA	Ras-related small GTP-binding family protein
AT5G37770	137.966	377.338	0.365628	-1.45155	239.373	0.963677	-239.377	766	5	14998854	14999619	mRNA	EF hand calcium-binding protein family
AT1G70820	49.0629	133.669	0.367047	-1.44596	84.6064	0.96364	-84.6187	2154	1	26705518	26708264	mRNA	phosphoglucomutase, putative / glucose phosphomutase, putative
AT5G17350	46.523	127.478	0.364948	-1.45424	80.9554	0.963636	-80.9685	837	5	5718772	5719608	mRNA
AT4G23180	17.898	49.5057	0.361535	-1.46779	31.6076	0.963584	-31.6417	2185	4	12138137	12140921	mRNA	cysteine-rich RLK (RECEPTOR-like protein kinase) 10
AT3G43850	0.206006	7.01788	0.0293544	-5.09028	6.81187	0.963484	-8.50368	813	3	15702085	15704152	mRNA
AT2G17880	10.2303	29.8951	0.342205	-1.54707	19.6648	0.963324	-19.7256	970	2	7766962	7767931	mRNA	Chaperone DnaJ-domain superfamily protein
AT2G25735	24.5243	66.8027	0.367115	-1.4457	42.2784	0.963322	-42.3031	700	2	10975060	10975759	mRNA
AT1G20440	249.094	673.607	0.369792	-1.43521	424.512	0.963307	-424.515	1219	1	7084409	7085772	mRNA	cold-regulated 47
AT3G15630	155.416	421.231	0.368958	-1.43847	265.814	0.963305	-265.818	753	3	5296847	5297599	mRNA
AT2G03710	1.90463	9.75946	0.195157	-2.35729	7.85483	0.963295	-8.20093	1341	2	1129268	1131838	mRNA	K-box region and MADS-box transcription factor family protein
AT1G68440	32.2212	87.5427	0.368063	-1.44198	55.3215	0.96317	-55.3403	1241	1	25658033	25659273	mRNA
AT2G23810	140.731	380.247	0.370104	-1.434	239.516	0.963137	-239.52	1285	2	10135605	10137561	mRNA	tetraspanin8
AT5G58430	43.1109	116.327	0.370602	-1.43206	73.2159	0.963085	-73.2299	2262	5	23621183	23623444	mRNA	exocyst subunit exo70 family protein B1
AT2G32870	3.87213	14.3605	0.269638	-1.8909	10.4883	0.963035	-10.6574	1622	2	13944611	13946790	mRNA	TRAF-like family protein
AT5G53500	13.2273	37.2495	0.355101	-1.4937	24.0221	0.963012	-24.0685	3080	5	21725441	21729300	mRNA	Transducin/WD40 repeat-like superfamily protein
AT5G13190	31.1734	84.2833	0.369864	-1.43493	53.1099	0.962973	-53.1293	775	5	4204817	4206405	mRNA
AT4G31000	11.0029	31.457	0.349778	-1.51549	20.454	0.962964	-20.5101	2112	4	15103159	15105979	mRNA	Calmodulin-binding protein
AT1G22370	8.40321	25.3048	0.332079	-1.5904	16.9016	0.962883	-16.9763	1440	1	7898116	7899879	mRNA	UDP-glucosyl transferase 85A5
AT1G16390	2.61838	11.3305	0.231092	-2.11346	8.7121	0.96279	-8.96479	1791	1	5602873	5604663	mRNA	organic cation/carnitine transporter 3
AT1G51270	3.98473	14.56	0.273677	-1.86945	10.5752	0.962785	-10.7392	2028	1	19007510	19011272	mRNA	structural molecules;transmembrane receptors;structural molecules
AT5G23350	3.61527	13.5519	0.266772	-1.90632	9.93664	0.96237	-10.1179	1135	5	7858253	7859387	mRNA	GRAM domain-containing protein / ABA-responsive protein-related
AT3G46090	15.6273	42.4708	0.367955	-1.4424	26.8435	0.961883	-26.8822	635	3	16926216	16926850	mRNA	C2H2 and C2HC zinc fingers superfamily protein
AT2G38400	14.1125	38.6849	0.364808	-1.45479	24.5723	0.961773	-24.6154	1614	2	16083691	16086159	mRNA	alanine:glyoxylate aminotransferase 3
AT3G52800	109.516	290.14	0.377461	-1.4056	180.624	0.961758	-180.629	1129	3	19569311	19570682	mRNA	A20/AN1-like zinc finger family protein
AT3G59080	14.8249	40.3415	0.367486	-1.44424	25.5166	0.961621	-25.5574	2042	3	21836579	21838620	mRNA	Eukaryotic aspartyl protease family protein
AT3G44260	187.492	495.813	0.378151	-1.40297	308.321	0.961561	-308.324	1040	3	15952045	15953084	mRNA	Polynucleotidyl transferase, ribonuclease H-like superfamily protein
AT3G09870	3.68525	13.7136	0.268729	-1.89578	10.0284	0.961557	-10.206	534	3	3027424	3027957	mRNA	SAUR-like auxin-responsive protein family
AT5G49360	103.038	272.379	0.378288	-1.40244	169.341	0.961554	-169.347	2708	5	20011879	20016742	mRNA	beta-xylosidase 1
AT1G76650	89.5749	237.08	0.377826	-1.40421	147.505	0.96155	-147.511	768	1	28766750	28767517	mRNA	calmodulin-like 38
AT1G32928	42.0804	110.963	0.379231	-1.39885	68.8821	0.961488	-68.8963	599	1	11931203	11931801	mRNA
AT1G09070	184.648	485.032	0.380692	-1.39331	300.385	0.961469	-300.388	1266	1	2927703	2928968	mRNA	soybean gene regulated by cold-2
AT5G51550	88.2808	231.567	0.381233	-1.39126	143.286	0.961459	-143.293	1402	5	20939494	20940895	mRNA	EXORDIUM like 3
AT2G22990	40.6414	106.505	0.38159	-1.3899	65.864	0.961386	-65.8787	1635	2	9786316	9790179	mRNA	sinapoylglucose 1
AT1G02400	7.81753	23.4138	0.333886	-1.58257	15.5962	0.961384	-15.6763	1339	1	486801	489577	mRNA	gibberellin 2-oxidase 6
AT1G55990	11.9631	32.9112	0.363495	-1.45999	20.9481	0.961344	-20.9989	420	1	20942487	20942951	mRNA	glycine-rich protein
AT1G27770	26.9203	70.5536	0.381558	-1.39002	43.6333	0.961147	-43.6554	3484	1	9671638	9676157	mRNA	autoinhibited Ca2+-ATPase 1
AT1G72790	9.76914	27.605	0.353891	-1.49862	17.8358	0.961128	-17.8987	2053	1	27394747	27396799	mRNA	hydroxyproline-rich glycoprotein family protein
AT5G57550	1.50244	8.72024	0.172294	-2.53706	7.2178	0.961037	-7.6507	1059	5	23304888	23306421	mRNA	xyloglucan endotransglucosylase/hydrolase 25
AT5G13200	7.30655	22.124	0.330255	-1.59835	14.8174	0.961018	-14.9034	1106	5	4207004	4208289	mRNA	GRAM domain family protein
AT5G51390	5.38097	17.7759	0.302711	-1.72399	12.3949	0.960976	-12.5143	498	5	20877967	20878464	mRNA
AT2G47060	15.6596	41.9386	0.373394	-1.42123	26.279	0.960968	-26.3174	1500	2	19332904	19334971	mRNA	Protein kinase superfamily protein
AT5G44610	22.9758	60.2335	0.381445	-1.39045	37.2578	0.960958	-37.2837	749	5	17993565	17994676	mRNA	microtubule-associated protein 18
AT3G25690	64.1299	166.926	0.384182	-1.38014	102.796	0.960947	-102.805	3384	3	9353834	9357899	mRNA	Hydroxyproline-rich glycoprotein family protein
AT4G19160	62.2883	161.697	0.385217	-1.37626	99.4084	0.960943	-99.4179	2022	4	10477306	10480141	mRNA
AT1G72910	20.2866	53.4143	0.379798	-1.3967	33.1277	0.960793	-33.1571	1420	1	27435614	27437144	mRNA	Toll-Interleukin-Resistance (TIR) domain-containing protein
AT5G19240	50.619	131.128	0.386028	-1.37322	80.5086	0.960727	-80.5203	761	5	6470129	6471062	mRNA	Glycoprotein membrane precursor GPI-anchored
AT5G56980	12.9414	34.963	0.370145	-1.43384	22.0216	0.960556	-22.0683	1663	5	23056080	23057742	mRNA
AT5G53250	18.8459	49.3811	0.381642	-1.38971	30.5352	0.960507	-30.5668	511	5	21603620	21604231	mRNA	arabinogalactan protein 22
AT1G66500	22.3849	58.4479	0.382989	-1.38462	36.063	0.960396	-36.0896	1502	1	24811149	24812650	mRNA	Pre-mRNA cleavage complex II
AT4G33610	10.739	29.5303	0.36366	-1.45934	18.7913	0.960315	-18.8479	733	4	16146261	16146993	mRNA	glycine-rich protein
AT2G45740	56.4407	145.302	0.388437	-1.36425	88.8613	0.960269	-88.8718	1161	2	18839716	18841403	mRNA	peroxin 11D
AT5G41740	5.4306	17.7692	0.305619	-1.7102	12.3386	0.960186	-12.4565	3724	5	16688626	16693119	mRNA	Disease resistance protein (TIR-NBS-LRR class) family
AT2G01300	6.96808	21.107	0.330131	-1.59889	14.1389	0.960174	-14.2291	673	2	151057	151729	mRNA
AT1G17380	5.43247	17.7291	0.306416	-1.70643	12.2966	0.960107	-12.4144	1133	1	5955488	5957212	mRNA	jasmonate-zim-domain protein 5
AT4G33467	1.68	8.98638	0.186949	-2.41928	7.30639	0.959933	-7.69651	648	4	16101464	16102196	mRNA
AT4G33010	217.311	552.422	0.393378	-1.34601	335.111	0.95992	-335.114	3478	4	15926670	15931332	mRNA	glycine decarboxylase P-protein 1
AT5G59820	96.3641	245.84	0.391979	-1.35115	149.476	0.95991	-149.482	816	5	24102972	24103787	mRNA	C2H2-type zinc finger family protein
AT3G54000	4.45596	15.3436	0.290413	-1.78382	10.8876	0.95986	-11.0328	1635	3	19996607	19998623	mRNA
AT5G01015	12.902	34.4256	0.374779	-1.41589	21.5236	0.95976	-21.5701	516	5	5256	5891	mRNA
AT5G66070	22.7893	58.3225	0.390747	-1.35569	35.5332	0.959706	-35.559	1005	5	26421855	26423232	mRNA	RING/U-box superfamily protein
AT3G56880	180.391	453.546	0.397734	-1.33013	273.156	0.95955	-273.159	1051	3	21059915	21060965	mRNA	VQ motif-containing protein
AT5G61600	172.01	433.382	0.396902	-1.33314	261.372	0.959548	-261.375	1045	5	24766386	24767430	mRNA	ethylene response factor 104
AT3G05490	59.223	149.171	0.397013	-1.33274	89.9484	0.959515	-89.9582	707	3	1591277	1591983	mRNA	ralf-like 22
AT3G57930	43.1766	108.525	0.397851	-1.3297	65.3479	0.959465	-65.3615	1026	3	21447109	21448690	mRNA
AT3G11820	36.8429	92.3211	0.399074	-1.32527	55.4782	0.959415	-55.494	1524	3	3729305	3731116	mRNA	syntaxin of plants 121
AT2G41010	33.4876	84.0017	0.398654	-1.32679	50.514	0.95935	-50.5315	939	2	17113866	17114804	mRNA	calmodulin (CAM)-binding protein of 25 kDa
AT1G22740	28.4876	71.8776	0.396334	-1.33521	43.3901	0.959344	-43.4106	973	1	8049100	8050708	mRNA	RAB GTPase homolog G3B
AT1G78450	4.97184	16.5367	0.300655	-1.73382	11.5649	0.95923	-11.6941	859	1	29516989	29517933	mRNA	SOUL heme-binding family protein
AT5G45110	24.1316	61.0525	0.395259	-1.33913	36.9209	0.959147	-36.9452	2358	5	18228910	18231522	mRNA	NPR1-like protein 3
AT3G11410	24.9334	62.642	0.39803	-1.32905	37.7086	0.959059	-37.732	1639	3	3583883	3585790	mRNA	protein phosphatase 2CA
AT2G32880	7.88317	22.6828	0.347539	-1.52475	14.7997	0.95898	-14.878	1211	2	13948750	13950556	mRNA	TRAF-like family protein
AT3G06500	23.8726	59.8485	0.398883	-1.32596	35.9759	0.95898	-36.0004	2459	3	2012079	2015705	mRNA	Plant neutral invertase family protein
AT1G28330	414.35	1031.39	0.40174	-1.31567	617.039	0.95896	-617.04	865	1	9933922	9935271	mRNA	dormancy-associated protein-like 1
AT4G38690	17.384	44.7187	0.38874	-1.36312	27.3347	0.958949	-27.3687	1291	4	18074475	18075765	mRNA	PLC-like phosphodiesterases superfamily protein
AT5G49730	6.50659	19.7113	0.330094	-1.59905	13.2047	0.958941	-13.3012	2529	5	20201101	20204513	mRNA	ferric reduction oxidase 6
AT4G38400	12.618	33.5354	0.376261	-1.4102	20.9173	0.958816	-20.9648	1105	4	17978443	17979740	mRNA	expansin-like A2
AT2G31040	76.2531	189.62	0.402135	-1.31425	113.367	0.958789	-113.375	1314	2	13208906	13211085	mRNA	ATP synthase protein I -related
AT5G06300	8.82332	24.6773	0.357548	-1.48379	15.854	0.958702	-15.9233	1044	5	1921744	1925370	mRNA	Putative lysine decarboxylase family protein
AT5G46295	4.28919	14.7767	0.290267	-1.78455	10.4875	0.958687	-10.6383	410	5	18779796	18780205	mRNA
AT3G61190	35.1569	87.0828	0.403717	-1.30858	51.926	0.958612	-51.9425	923	3	22650527	22651449	mRNA	BON association protein 1
AT4G33420	17.175	43.9307	0.390957	-1.35492	26.7557	0.958469	-26.79	1197	4	16084828	16086296	mRNA	Peroxidase superfamily protein
AT1G68190	13.8423	36.104	0.383401	-1.38307	22.2617	0.95845	-22.3046	1340	1	25559246	25561212	mRNA	B-box zinc finger family protein
AT3G50800	17.025	43.3121	0.393077	-1.34712	26.2871	0.958384	-26.3216	696	3	18882304	18882999	mRNA
AT5G64850	14.239	36.9286	0.385583	-1.37489	22.6896	0.958382	-22.7312	841	5	25921409	25923358	mRNA
AT5G10695	28.0886	69.1845	0.405995	-1.30047	41.0959	0.958178	-41.1165	559	5	3377663	3378221	mRNA
AT2G33580	6.75092	19.9788	0.337904	-1.56531	13.2279	0.958171	-13.3202	2239	2	14219623	14221861	mRNA	Protein kinase superfamily protein
AT4G35470	16.2211	41.2428	0.393307	-1.34627	25.0217	0.958111	-25.0579	2478	4	16846301	16849150	mRNA	plant intracellular ras group-related LRR 4
AT1G50740	21.2542	53.0723	0.400475	-1.32021	31.8182	0.958099	-31.8455	788	1	18807672	18809004	mRNA	Transmembrane proteins 14C
AT2G33830	989.35	2421.1	0.408636	-1.29111	1431.75	0.958026	-1431.75	676	2	14309484	14310351	mRNA	Dormancy/auxin associated family protein
AT5G06690	56.7824	138.854	0.408935	-1.29006	82.0718	0.957984	-82.0819	994	5	2060503	2061956	mRNA	WCRKC thioredoxin 1
AT1G58180	23.0051	56.4605	0.407455	-1.29529	33.4554	0.957835	-33.4804	1234	1	21537852	21539914	mRNA	beta carbonic anhydrase 6
AT5G24030	10.4458	28.0066	0.372975	-1.42285	17.5608	0.957808	-17.6184	2389	5	8118317	8122784	mRNA	SLAC1 homologue 3
AT4G37260	106.403	257.955	0.412486	-1.27758	151.552	0.95761	-151.557	1310	4	17540490	17541799	mRNA	myb domain protein 73
AT1G19020	53.3552	129.348	0.412494	-1.27756	75.9927	0.957571	-76.0034	525	1	6568073	6568597	mRNA
AT4G01120	13.7149	35.0955	0.390787	-1.35555	21.3807	0.95751	-21.4236	1557	4	481597	484483	mRNA	G-box binding factor 2
AT4G18220	7.76731	21.8799	0.354998	-1.49412	14.1126	0.957086	-14.1914	1035	4	10078768	10080109	mRNA	Drug/metabolite transporter superfamily protein
AT3G16690	5.00533	16.1724	0.309498	-1.692	11.1671	0.957034	-11.2946	962	3	5684359	5686490	mRNA	Nodulin MtN3 family protein
AT3G51910	13.2923	33.791	0.393368	-1.34605	20.4987	0.956791	-20.5428	819	3	19265294	19266619	mRNA	heat shock transcription factor A7A
AT5G57100	9.10436	24.5439	0.370941	-1.43074	15.4396	0.956737	-15.5057	1789	5	23106302	23108795	mRNA	Nucleotide/sugar transporter family protein
AT5G26740	21.1388	51.2699	0.412305	-1.27822	30.1311	0.956614	-30.1582	1749	5	9291936	9294608	mRNA	Protein of unknown function (DUF300)
AT1G66760	4.55468	15.0054	0.303536	-1.72006	10.4507	0.956254	-10.5913	1811	1	24901978	24904443	mRNA	MATE efflux family protein
AT5G20230	132.261	317.987	0.415932	-1.26558	185.726	0.956229	-185.731	932	5	6826506	6827629	mRNA	blue-copper-binding protein
AT2G38230	77.4588	186.487	0.415358	-1.26757	109.028	0.956219	-109.035	1053	2	16011456	16012508	mRNA	pyridoxine biosynthesis 1.1
AT3G59370	8.0212	22.0293	0.364115	-1.45753	14.0081	0.956182	-14.0837	522	3	21941865	21942571	mRNA	Vacuolar calcium-binding protein-related
AT5G23360	5.59441	17.1302	0.326581	-1.61449	11.5358	0.956157	-11.6483	958	5	7861740	7862697	mRNA	GRAM domain-containing protein / ABA-responsive protein-related
AT3G08720	9.76367	25.9567	0.376153	-1.41061	16.193	0.956082	-16.2543	1814	3	2648509	2651160	mRNA	serine/threonine protein kinase 2
AT2G33570	12.2559	31.1861	0.392994	-1.34742	18.9302	0.956038	-18.978	1838	2	14217223	14219252	mRNA	Domain of unknown function (DUF23)
AT4G33980	31.5406	75.9485	0.415289	-1.26781	44.4079	0.955928	-44.426	989	4	16282696	16285059	mRNA
AT1G50460	14.4347	35.5217	0.406362	-1.29916	21.087	0.955693	-21.127	2074	1	18693684	18697659	mRNA	hexokinase-like 1
AT3G62410	215.604	514.037	0.419432	-1.25349	298.434	0.955662	-298.436	623	3	23090944	23091566	mRNA	CP12 domain-containing protein 2
AT5G64310	108.488	257.935	0.420605	-1.24946	149.446	0.955651	-149.451	714	5	25721933	25722646	mRNA	arabinogalactan protein 1
AT1G14150	60.3192	143.313	0.420892	-1.24848	82.9935	0.955622	-83.0029	724	1	4839853	4840751	mRNA	PsbQ-like 2
AT3G13435	8.58584	22.9662	0.373847	-1.41948	14.3804	0.954853	-14.4503	356	3	4375425	4376069	mRNA
AT1G50732	13.627	33.3135	0.409054	-1.28964	19.6865	0.954497	-19.7287	550	1	18802688	18803363	mRNA
AT1G35210	17.841	42.9989	0.414919	-1.2691	25.1578	0.954464	-25.1898	751	1	12896652	12897402	mRNA
AT1G69900	12.2071	30.2827	0.403105	-1.31077	18.0756	0.95445	-18.123	1348	1	26326381	26327831	mRNA	Actin cross-linking protein
AT1G77210	9.20951	24.0718	0.382585	-1.38615	14.8623	0.9544	-14.9268	2055	1	29008939	29012096	mRNA	sugar transporter 14
AT1G02610	13.093	32.0465	0.408561	-1.29138	18.9536	0.954156	-18.9975	937	1	553050	555994	mRNA	RING/FYVE/PHD zinc finger superfamily protein
AT1G68010	131.102	309.546	0.423532	-1.23946	178.443	0.954154	-178.448	1449	1	25493196	25495783	mRNA	hydroxypyruvate reductase
AT2G28305	12.1472	30.0135	0.404723	-1.30499	17.8664	0.954096	-17.914	1072	2	12081113	12084664	mRNA	Putative lysine decarboxylase family protein
AT5G42650	47.5201	112.431	0.422661	-1.24243	64.9106	0.954071	-64.9225	1801	5	17097595	17099395	mRNA	allene oxide synthase
AT2G38790	5.95373	17.3563	0.343031	-1.54359	11.4025	0.954007	-11.5065	1076	2	16214189	16215264	mRNA
AT2G26530	38.2448	90.1502	0.424234	-1.23707	51.9054	0.953971	-51.9201	1455	2	11282775	11284229	mRNA	Protein of unknown function (DUF1645)
AT4G13340	110.526	258.383	0.427762	-1.22512	147.856	0.953957	-147.861	2448	4	7758610	7761057	mRNA	Leucine-rich repeat (LRR) family protein
AT5G46710	29.5203	69.8487	0.422633	-1.24252	40.3284	0.953745	-40.3475	1112	5	18952616	18954692	mRNA	PLATZ transcription factor family protein
AT5G14740	299.594	698.807	0.428722	-1.22189	399.214	0.95358	-399.216	1514	5	4757972	4762615	mRNA	carbonic anhydrase 2
AT1G05575	17.4391	41.3633	0.421608	-1.24603	23.9242	0.953578	-23.9567	497	1	1661691	1662187	mRNA
AT4G32590	45.225	105.657	0.428037	-1.22419	60.4316	0.953474	-60.444	724	4	15721324	15722869	mRNA	2Fe-2S ferredoxin-like superfamily protein
AT4G02130	35.1189	81.6114	0.430319	-1.21652	46.4924	0.953314	-46.5084	1693	4	944367	947085	mRNA	galacturonosyltransferase 6
AT2G42040	14.8684	35.8442	0.414806	-1.26949	20.9758	0.953304	-21.0142	1225	2	17543034	17545230	mRNA
AT3G07360	25.3755	59.6593	0.42534	-1.23331	34.2838	0.953267	-34.306	1787	3	2354721	2356854	mRNA	plant U-box 9
AT5G63780	25.1571	58.9069	0.427065	-1.22747	33.7498	0.953242	-33.7722	1691	5	25523845	25526593	mRNA	RING/FYVE/PHD zinc finger superfamily protein
AT3G15500	2.10339	9.25699	0.227222	-2.13782	7.15359	0.953015	-7.4662	1274	3	5234617	5236088	mRNA	NAC domain containing protein 3
AT5G64660	22.4851	52.5751	0.427676	-1.22541	30.09	0.952955	-30.115	1540	5	25841913	25843452	mRNA	CYS, MET, PRO, and GLY protein 2
AT4G32800	14.2572	34.2753	0.41596	-1.26548	20.0181	0.952869	-20.0581	1348	4	15819524	15820871	mRNA	Integrase-type DNA-binding superfamily protein
AT4G22517	6.15961	17.4606	0.352773	-1.50319	11.301	0.95278	-11.4005	571	4	11856743	11857313	mRNA	Bifunctional inhibitor/lipid-transfer protein/seed storage 2S albumin superfamily protein
AT5G46890	7.21443	19.4646	0.370644	-1.43189	12.2501	0.952379	-12.3335	621	5	19036296	19036916	mRNA	Bifunctional inhibitor/lipid-transfer protein/seed storage 2S albumin superfamily protein
AT2G23100	1.51995	8.08016	0.188109	-2.41036	6.56021	0.952227	-6.989	2617	2	9837120	9839736	mRNA	Cysteine/Histidine-rich C1 domain family protein
AT1G28380	18.5775	43.2735	0.429304	-1.21993	24.696	0.951697	-24.7261	2202	1	9963593	9966320	mRNA	MAC/Perforin domain-containing protein
AT3G20600	16.6825	39.0483	0.427227	-1.22692	22.3658	0.951485	-22.3994	891	3	7194846	7195736	mRNA	Late embryogenesis abundant (LEA) hydroxyproline-rich glycoprotein family
AT2G32210	10.4856	25.6265	0.409171	-1.28923	15.1409	0.951308	-15.1957	583	2	13677986	13678830	mRNA
AT3G48390	1.17895	7.37759	0.159802	-2.64564	6.19864	0.951235	-6.73962	2344	3	17920815	17923496	mRNA	MA3 domain-containing protein
AT1G02390	1.70662	8.2926	0.205801	-2.28068	6.58597	0.95115	-6.96969	1791	1	480852	483292	mRNA	glycerol-3-phosphate acyltransferase 2
ATCG00220	11.9631	28.8498	0.414667	-1.26998	16.8867	0.951081	-16.9344	105	6	28707	28811	mRNA	photosystem II reaction center protein M
AT3G62550	137.68	318.055	0.432881	-1.20796	180.375	0.950709	-180.379	798	3	23135984	23137173	mRNA	Adenine nucleotide alpha hydrolases-like superfamily protein
AT3G15210	93.5393	216.953	0.431149	-1.21374	123.414	0.950703	-123.42	1141	3	5121422	5122562	mRNA	ethylene responsive element binding factor 4
AT5G09660	236.056	542.326	0.435265	-1.20003	306.27	0.950576	-306.272	1463	5	2993444	2995675	mRNA	peroxisomal NAD-malate dehydrogenase 2
AT2G30930	115.93	267.147	0.433957	-1.20438	151.216	0.950566	-151.221	826	2	13162369	13163398	mRNA
AT1G03457	8.10719	20.7641	0.390443	-1.35682	12.6569	0.950277	-12.7294	1694	1	860788	864075	mRNA	RNA-binding (RRM/RBD/RNP motifs) family protein
AT1G70290	52.3418	119.072	0.439581	-1.1858	66.7301	0.950173	-66.7406	3019	1	26471078	26474786	mRNA	trehalose-6-phosphatase synthase S8
AT1G49500	48.2147	110.243	0.43735	-1.19314	62.0281	0.950156	-62.0396	990	1	18321295	18322284	mRNA

## Sheet: pas2-1Ysop1-1_WT.degDOWN
AGI	Index6_pas2-1Ysop1-1_mean	Index2_WT_mean	Fold Change	log2 ratio	D	prob	ranking	Length	Chrom	GeneStart	GeneEnd	Biotype	Annotation
AT1G80840	7.01383	236.584	0.0296462	-5.07601	229.57	1	-229.626	1195	1	30383691	30385499	mRNA	WRKY DNA-binding protein 40
AT4G27652	5.83414	198.237	0.0294302	-5.08656	192.403	1	-192.47	524	4	13809833	13810356	mRNA
AT4G29780	7.61594	409.133	0.0186148	-5.7474	401.517	1	-401.558	1997	4	14579704	14581700	mRNA
AT1G18300	12.8455	321.218	0.0399901	-4.64421	308.372	0.999996	-308.407	1065	1	6299687	6301086	mRNA	nudix hydrolase homolog 4
AT1G76650	10.0842	237.08	0.0425349	-4.55521	226.995	0.999996	-227.041	768	1	28766750	28767517	mRNA	calmodulin-like 38
AT4G13395	5.96622	176.804	0.0337448	-4.88919	170.838	0.999996	-170.908	427	4	7785687	7786113	mRNA	ROTUNDIFOLIA like 12
AT4G34410	1.52671	124.754	0.0122378	-6.35251	123.227	0.999996	-123.39	1385	4	16451876	16453260	mRNA	redox responsive transcription factor 1
AT5G17350	3.95681	127.478	0.031039	-5.00977	123.522	0.999992	-123.623	837	5	5718772	5719608	mRNA
AT2G30020	8.75843	186.487	0.0469654	-4.41226	177.729	0.99999	-177.783	1402	2	12814410	12816088	mRNA	Protein phosphatase 2C family protein
AT3G44260	25.5247	495.813	0.0514806	-4.27983	470.288	0.999983	-470.307	1040	3	15952045	15953084	mRNA	Polynucleotidyl transferase, ribonuclease H-like superfamily protein : ATCAF1A/CAF1A (CCR4- ASSOCIATED FACTOR 1A)
AT1G15010	3.99247	100.082	0.0398921	-4.64775	96.0892	0.999981	-96.2016	536	1	5171207	5171742	mRNA
AT3G10930	4.1312	99.5254	0.041509	-4.59043	95.3942	0.999981	-95.5046	703	3	3420130	3420832	mRNA
AT4G27654	0.845668	83.5927	0.0101165	-6.62714	82.747	0.999975	-83.012	482	4	13811645	13812126	mRNA
AT3G61190	2.6497	87.0828	0.0304273	-5.03849	84.4331	0.999973	-84.5833	923	3	22650527	22651449	mRNA	BON association protein 1
AT4G27657	4.52423	95.5669	0.047341	-4.40077	91.0426	0.999971	-91.1489	473	4	13813044	13813516	mRNA
AT4G24570	23.3385	423.41	0.0551204	-4.18127	400.071	0.999967	-400.093	1192	4	12686459	12687650	mRNA	dicarboxylate carrier 2
AT4G25810	4.407	87.849	0.0501656	-4.31716	83.442	0.999961	-83.5537	1081	4	13128643	13129884	mRNA	xyloglucan endotransglycosylase 6
AT1G74930	9.49097	164.19	0.0578049	-4.11266	154.699	0.999954	-154.753	918	1	28144132	28145049	mRNA	Integrase-type DNA-binding superfamily protein
AT1G73540	29.1382	498.508	0.0584508	-4.09663	469.37	0.99995	-469.388	946	1	27645658	27646698	mRNA	nudix hydrolase homolog 21
AT2G22880	3.98751	74.1643	0.0537659	-4.21717	70.1768	0.999942	-70.3034	345	2	9741119	9741463	mRNA	VQ motif-containing protein
AT2G27080	10.5922	169.983	0.0623133	-4.00432	159.391	0.999917	-159.441	1217	2	11566288	11567504	mRNA	Late embryogenesis abundant (LEA) hydroxyproline-rich glycoprotein family
AT1G27730	22.1172	331.359	0.066747	-3.90515	309.241	0.999901	-309.266	933	1	9648141	9649073	mRNA	salt tolerance zinc finger
AT1G12610	0.664172	51.7824	0.0128262	-6.28476	51.1182	0.999882	-51.5031	1074	1	4289944	4291017	mRNA	Integrase-type DNA-binding superfamily protein
AT1G61340	4.96581	77.8311	0.0638023	-3.97025	72.8653	0.99988	-72.9734	1103	1	22628265	22630006	mRNA	F-box family protein
AT5G45340	6.63299	97.2529	0.0682035	-3.87401	90.6199	0.999857	-90.7027	1809	5	18368642	18370991	mRNA	cytochrome P450, family 707, subfamily A, polypeptide 3
AT1G33760	1.27202	49.6421	0.0256238	-5.28637	48.3701	0.999853	-48.6581	721	1	12237878	12238598	mRNA	Integrase-type DNA-binding superfamily protein
AT5G45630	2.77018	52.6524	0.0526126	-4.24845	49.8822	0.999851	-50.0628	515	5	18505809	18506323	mRNA	Protein of unknown function, DUF584
AT5G51190	10.123	137.164	0.0738022	-3.76019	127.041	0.999828	-127.097	833	5	20800584	20801416	mRNA	Integrase-type DNA-binding superfamily protein
AT1G19380	13.0577	171.508	0.0761351	-3.7153	158.45	0.999816	-158.493	677	1	6698058	6698824	mRNA	Protein of unknown function (DUF1195)
AT1G32928	8.33597	110.963	0.0751242	-3.73458	102.627	0.999811	-102.694	599	1	11931203	11931801	mRNA
AT5G22250	3.08487	52.4993	0.0587603	-4.08901	49.4144	0.999809	-49.5833	1247	5	7365532	7366778	mRNA	Polynucleotidyl transferase, ribonuclease H-like superfamily protein : ATCAF1B/CAF1B (CCR4- ASSOCIATED FACTOR 1B)
AT1G28370	3.19757	53.1619	0.0601479	-4.05534	49.9643	0.999805	-50.1286	972	1	9955969	9956940	mRNA	ERF domain protein 11
AT4G25470	1.16044	43.0557	0.0269521	-5.21346	41.8953	0.999758	-42.2184	944	4	13015277	13016220	mRNA	C-repeat/DRE binding factor 2
AT5G59820	19.2941	245.84	0.0784825	-3.67149	226.546	0.999753	-226.576	816	5	24102972	24103787	mRNA	C2H2-type zinc finger family protein
AT3G46090	1.08322	42.4708	0.0255051	-5.29307	41.3876	0.999739	-41.7247	635	3	16926216	16926850	mRNA	C2H2 and C2HC zinc fingers superfamily protein
AT1G74450	9.79062	121.889	0.0803243	-3.63802	112.098	0.999733	-112.157	1772	1	27982509	27984280	mRNA	Protein of unknown function (DUF793)
AT4G11280	18.7181	228.217	0.0820188	-3.6079	209.499	0.999727	-209.53	1753	4	6864097	6866116	mRNA	1-aminocyclopropane-1-carboxylic acid (acc) synthase 6
AT3G47340	16.1951	191.265	0.0846735	-3.56195	175.07	0.999683	-175.106	2207	3	17437884	17441243	mRNA	glutamine-dependent asparagine synthase 1
AT1G66160	5.64325	70.892	0.0796035	-3.65102	65.2487	0.999679	-65.3508	1413	1	24637196	24638608	mRNA	CYS, MET, PRO, and GLY protein 1
AT1G56660	13.2625	150.878	0.0879024	-3.50795	137.615	0.999629	-137.66	1821	1	21237888	21240558	mRNA
AT2G41010	7.48808	84.0017	0.0891421	-3.48775	76.5136	0.999581	-76.593	939	2	17113866	17114804	mRNA	calmodulin (CAM)-binding protein of 25 kDa
AT1G18740	17.9723	198.929	0.0903453	-3.46841	180.956	0.999579	-180.99	1555	1	6463922	6465476	mRNA	Protein of unknown function (DUF793)
AT2G41640	6.9812	77.9121	0.0896036	-3.4803	70.9309	0.999575	-71.0162	1810	2	17360491	17362535	mRNA	Glycosyltransferase family 61 protein
AT4G25490	1.48115	35.8143	0.0413564	-4.59575	34.3331	0.999555	-34.6393	946	4	13021780	13022725	mRNA	C-repeat/DRE binding factor 1
AT1G19210	0.143728	34.1803	0.00420499	-7.89368	34.0366	0.999546	-34.9399	709	1	6626822	6627530	mRNA	Integrase-type DNA-binding superfamily protein
AT3G48520	1.06776	35.1739	0.0303565	-5.04185	34.1062	0.999544	-34.4768	1694	3	17974977	17976670	mRNA	cytochrome P450, family 94, subfamily B, polypeptide 3
AT5G42380	0.708554	34.5409	0.0205135	-5.60728	33.8324	0.99954	-34.2939	791	5	16942576	16943366	mRNA	calmodulin like 37
AT3G50930	1.93765	35.1293	0.0551578	-4.18029	33.1916	0.999482	-33.4538	2314	3	18929526	18931839	mRNA	cytochrome BC1 synthesis
AT1G35140	33.06	355.388	0.093025	-3.42624	322.328	0.999476	-322.346	1132	1	12851997	12853128	mRNA	Phosphate-responsive 1 family protein
AT2G34600	2.55886	37.5336	0.0681754	-3.87461	34.9747	0.999459	-35.1887	677	2	14573080	14573856	mRNA	jasmonate-zim-domain protein 7
AT5G65300	3.30166	42.3504	0.0779605	-3.68111	39.0487	0.999457	-39.2218	625	5	26095147	26095771	mRNA
AT5G52050	1.60117	34.0806	0.0469819	-4.41175	32.4794	0.999455	-32.7777	1782	5	21138862	21140643	mRNA	MATE efflux family protein
AT3G46620	28.8391	305.855	0.09429	-3.40675	277.016	0.999416	-277.037	1371	3	17178697	17180067	mRNA	zinc finger (C3HC4-type RING finger) family protein
AT5G41080	14.3427	150.141	0.0955282	-3.38793	135.798	0.999376	-135.841	1389	5	16441744	16443985	mRNA	PLC-like phosphodiesterases superfamily protein
AT3G02840	0.398682	31.4351	0.0126827	-6.30099	31.0364	0.999374	-31.6695	1278	3	618409	619686	mRNA	ARM repeat superfamily protein
AT3G30775	31.8242	327.418	0.0971974	-3.36294	295.594	0.999362	-295.613	1866	3	12448636	12451248	mRNA	Methylenetetrahydrofolate reductase family protein
AT4G17490	19.2288	197.672	0.0972763	-3.36177	178.443	0.999362	-178.475	1044	4	9752824	9753867	mRNA	ethylene responsive element binding factor 6
AT3G29000	2.08292	33.8955	0.0614514	-4.02441	31.8125	0.999339	-32.0661	636	3	11005779	11006414	mRNA	Calcium-binding EF-hand family protein
AT1G19180	12.3641	125.584	0.0984524	-3.34443	113.22	0.999306	-113.27	1329	1	6622094	6623620	mRNA	jasmonate-zim-domain protein 1
AT2G35290	3.71006	41.7355	0.0888946	-3.49176	38.0255	0.999277	-38.1854	618	2	14861412	14862029	mRNA
AT2G44840	2.35077	33.4176	0.0703453	-3.8294	31.0668	0.999235	-31.3019	932	2	18495341	18496272	mRNA	ethylene-responsive element binding factor 13
AT5G52020	3.18768	36.3544	0.0876835	-3.51155	33.1667	0.999146	-33.3521	991	5	21123958	21124948	mRNA	Integrase-type DNA-binding superfamily protein
AT5G66650	1.01031	27.9921	0.0360928	-4.79214	26.9818	0.998974	-27.404	1286	5	26603003	26604376	mRNA	Protein of unknown function (DUF607)
AT2G30040	3.48983	36.2186	0.0963546	-3.3755	32.7288	0.998863	-32.9024	1460	2	12821710	12823169	mRNA	mitogen-activated protein kinase kinase kinase 14
AT3G23250	0.53114	24.9645	0.0212758	-5.55464	24.4334	0.99866	-25.0568	1343	3	8309209	8310826	mRNA	myb domain protein 15
AT3G55980	52.2649	455.124	0.114837	-3.12234	402.859	0.998628	-402.871	2153	3	20776295	20778842	mRNA	salt-inducible zinc finger 1
AT3G52450	5.35843	47.4314	0.112972	-3.14596	42.073	0.998529	-42.1904	1645	3	19440739	19442383	mRNA	plant U-box 22
AT5G38700	1.42234	25.2867	0.0562486	-4.15204	23.8644	0.998514	-24.2229	806	5	15489594	15490399	mRNA
AT1G77640	4.80214	42.8152	0.11216	-3.15637	38.013	0.998469	-38.1438	939	1	29178737	29179675	mRNA	Integrase-type DNA-binding superfamily protein
AT4G31800	12.257	102.285	0.119832	-3.06092	90.0283	0.998301	-90.0803	1245	4	15383201	15385029	mRNA	WRKY DNA-binding protein 18
AT2G22500	13.7216	113.367	0.121037	-3.04648	99.6454	0.998293	-99.692	1528	2	9563224	9564751	mRNA	uncoupling protein 5
AT3G28340	4.91749	42.65	0.115299	-3.11655	37.7325	0.998289	-37.861	1606	3	10588947	10590552	mRNA	galacturonosyltransferase-like 10
AT5G47230	10.139	83.8345	0.12094	-3.04763	73.6955	0.99827	-73.7585	1191	5	19179939	19181129	mRNA	ethylene responsive element binding factor 5
AT3G45960	2.25171	26.2967	0.0856272	-3.54579	24.045	0.998241	-24.305	973	3	16892756	16893900	mRNA	expansin-like A3
AT5G36925	1.46834	23.8161	0.0616533	-4.01968	22.3478	0.998164	-22.7064	347	5	14565813	14566244	mRNA
AT2G46400	0.792208	22.7434	0.0348325	-4.84342	21.9512	0.998125	-22.4792	1222	2	19043414	19044826	mRNA	WRKY DNA-binding protein 46
AT3G15210	27.0387	216.953	0.124629	-3.00429	189.915	0.998086	-189.938	1141	3	5121422	5122562	mRNA	ethylene responsive element binding factor 4
AT4G27280	72.4048	578.956	0.125061	-2.9993	506.552	0.998086	-506.561	665	4	13663576	13664240	mRNA	Calcium-binding EF-hand family protein
AT2G19800	20.7981	165.593	0.125598	-2.99312	144.795	0.998084	-144.826	1318	2	8530896	8533508	mRNA	myo-inositol oxygenase 2
AT1G76600	28.5605	222.754	0.128215	-2.96336	194.194	0.997926	-194.217	958	1	28746888	28747845	mRNA
AT5G20230	41.0564	317.987	0.129113	-2.95329	276.931	0.99792	-276.947	932	5	6826506	6827629	mRNA	blue-copper-binding protein
AT5G59550	18.0073	139.194	0.129368	-2.95045	121.187	0.997916	-121.223	1535	5	23998259	23999793	mRNA	zinc finger (C3HC4-type RING finger) family protein
AT1G32640	17.6892	135.874	0.130188	-2.94133	118.185	0.997872	-118.222	2179	1	11798810	11800988	mRNA	Basic helix-loop-helix (bHLH) DNA-binding family protein
AT1G72910	6.90716	53.4143	0.129313	-2.95106	46.5072	0.997752	-46.6007	1420	1	27435614	27437144	mRNA	Toll-Interleukin-Resistance (TIR) domain-containing protein
AT5G62520	1.79537	22.8347	0.0786248	-3.66887	21.0393	0.997686	-21.3568	1646	5	25097998	25099907	mRNA	similar to RCD one 5
AT1G35210	5.56328	42.9989	0.129382	-2.95029	37.4356	0.997576	-37.5517	751	1	12896652	12897402	mRNA
AT2G24600	4.82953	37.2015	0.129821	-2.94541	32.372	0.997383	-32.5057	2110	2	10452116	10454524	mRNA	Ankyrin repeat family protein
AT2G40000	104.301	749.848	0.139097	-2.84584	645.547	0.997311	-645.553	1519	2	16700510	16702028	mRNA	ortholog of sugar beet HS1 PRO-1 2
AT3G46080	1.08079	19.9631	0.0541393	-4.20718	18.8823	0.997226	-19.3454	495	3	16922753	16923247	mRNA	C2H2-type zinc finger family protein
AT3G55840	2.57207	23.9742	0.107285	-3.22048	21.4021	0.997039	-21.643	1872	3	20716995	20718866	mRNA	Hs1pro-1 protein
AT2G26530	12.7466	90.1502	0.141393	-2.82221	77.4035	0.997035	-77.455	1455	2	11282775	11284229	mRNA	Protein of unknown function (DUF1645)
AT5G43620	3.60992	29.0726	0.124169	-3.00962	25.4627	0.996894	-25.6399	1482	5	17522520	17524001	mRNA	Pre-mRNA cleavage complex II
AT2G17660	1.24128	19.311	0.0642784	-3.95952	18.0697	0.996874	-18.4984	431	2	7673282	7673712	mRNA	RPM1-interacting protein 4 (RIN4) family protein
AT2G25460	1.5834	20.0419	0.0790045	-3.66192	18.4585	0.996842	-18.8182	1802	2	10832754	10835483	mRNA
AT1G23710	21.793	149.051	0.146212	-2.77386	127.258	0.996824	-127.288	1176	1	8385251	8386426	mRNA	Protein of unknown function (DUF1645)
AT3G04640	23.9695	159.751	0.150042	-2.73656	135.782	0.996693	-135.809	778	3	1260906	1261683	mRNA	glycine-rich protein
AT2G32210	3.05884	25.6265	0.119362	-3.06658	22.5677	0.996648	-22.7751	583	2	13677986	13678830	mRNA
AT4G24380	12.0096	78.9986	0.152023	-2.71764	66.989	0.996463	-67.0441	857	4	12612535	12613719	mRNA
AT5G64660	7.92395	52.5751	0.150717	-2.73009	44.6512	0.99642	-44.7345	1540	5	25841913	25843452	mRNA	CYS, MET, PRO, and GLY protein 2
AT1G17380	0.899409	17.7291	0.0507308	-4.30099	16.8296	0.996383	-17.3705	1133	1	5955488	5957212	mRNA	jasmonate-zim-domain protein 5
AT3G20600	5.74705	39.0483	0.147178	-2.76436	33.3012	0.996345	-33.4157	891	3	7194846	7195736	mRNA	Late embryogenesis abundant (LEA) hydroxyproline-rich glycoprotein family
AT2G40140	29.3467	191.649	0.153128	-2.70719	162.302	0.996235	-162.324	2310	2	16772073	16774657	mRNA	zinc finger (CCCH-type) family protein
AT5G51990	0.264193	16.8181	0.0157088	-5.99228	16.554	0.996221	-17.6051	675	5	21117113	21117787	mRNA	C-repeat-binding factor 4
AT2G39650	5.28559	35.7137	0.147999	-2.75634	30.4281	0.996146	-30.5527	1311	2	16527792	16529407	mRNA	Protein of unknown function (DUF506)
AT1G25400	25.5561	166.378	0.153602	-2.70273	140.822	0.996124	-140.848	1269	1	8911130	8912398	mRNA
AT2G36220	14.065	91.2216	0.154184	-2.69727	77.1566	0.996095	-77.2038	1219	2	15192480	15193698	mRNA
AT3G12830	4.99942	33.7693	0.148046	-2.75588	28.7699	0.995997	-28.9016	958	3	4078651	4079608	mRNA	SAUR-like auxin-responsive protein family
AT1G30135	0.0903395	16.2172	0.0055706	-7.48795	16.1269	0.995939	-17.7805	564	1	10596492	10597239	mRNA	jasmonate-zim-domain protein 8
AT2G41100	105.054	669.273	0.156967	-2.67146	564.219	0.995637	-564.225	1237	2	17138073	17139610	mRNA	Calcium-binding EF hand family protein
AT3G16860	2.68677	21.9485	0.122412	-3.03018	19.2617	0.995622	-19.4986	2361	3	5759375	5762235	mRNA	COBRA-like protein 8 precursor
AT4G01360	0.23895	15.7872	0.0151357	-6.0459	15.5482	0.995587	-16.6823	1386	4	564760	566310	mRNA
AT2G35930	25.5859	161.328	0.158596	-2.65658	135.742	0.995502	-135.768	1619	2	15082855	15084473	mRNA	plant U-box 23
AT5G04340	12.7901	80.6364	0.158614	-2.65641	67.8463	0.995456	-67.8983	976	5	1216131	1217106	mRNA	zinc finger of Arabidopsis thaliana 6
AT1G72920	4.66659	30.7843	0.15159	-2.72175	26.1177	0.995411	-26.2591	1070	1	27437928	27439091	mRNA	Toll-Interleukin-Resistance (TIR) domain family protein
AT4G35770	23.9587	148.669	0.161154	-2.63349	124.71	0.995376	-124.738	890	4	16944941	16946192	mRNA	Rhodanese/Cell cycle control phosphatase superfamily protein
AT2G42760	5.45034	35.1364	0.155119	-2.68855	29.6861	0.995334	-29.8076	1248	2	17795984	17797231	mRNA
AT4G01250	10.8674	68.3981	0.158885	-2.65395	57.5307	0.995318	-57.5919	1219	4	522604	524216	mRNA	WRKY family transcription factor
AT1G66500	9.31171	58.4479	0.159316	-2.65003	49.1362	0.995262	-49.2076	1502	1	24811149	24812650	mRNA	Pre-mRNA cleavage complex II
AT1G32920	62.9189	384.524	0.163628	-2.61151	321.605	0.995146	-321.615	496	1	11928807	11929302	mRNA
AT3G57450	52.3935	319.113	0.164185	-2.60661	266.72	0.995146	-266.732	689	3	21261934	21262622	mRNA
AT1G50750	1.17391	16.317	0.0719439	-3.79698	15.1431	0.995117	-15.6119	2691	1	18809184	18812290	mRNA	Plant mobile domain protein family
AT5G19240	21.6929	131.128	0.165433	-2.59568	109.435	0.994829	-109.465	761	5	6470129	6471062	mRNA	Glycoprotein membrane precursor GPI-anchored
AT5G24590	19.1627	114.27	0.167696	-2.57608	95.1073	0.994816	-95.1422	1824	5	8416662	8418933	mRNA	TCV-interacting protein
AT3G23170	12.417	74.1917	0.167364	-2.57894	61.7746	0.994762	-61.8285	794	3	8267942	8268735	mRNA
AT4G32800	5.42399	34.2753	0.158248	-2.65974	28.8513	0.994682	-28.9736	1348	4	15819524	15820871	mRNA	Integrase-type DNA-binding superfamily protein
AT1G09950	1.2403	15.8075	0.0784627	-3.67185	14.5672	0.99464	-15.0228	1027	1	3240606	3241632	mRNA	RESPONSE TO ABA AND SALT 1
AT1G61470	1.85666	17.3227	0.10718	-3.22189	15.4661	0.994553	-15.7981	837	1	22678185	22679021	mRNA	Polynucleotidyl transferase, ribonuclease H-like superfamily protein
AT5G39580	1.74491	16.7786	0.103996	-3.2654	15.0337	0.994369	-15.3842	1241	5	15847081	15849108	mRNA	Peroxidase superfamily protein
AT5G03210	1.14284	15.3921	0.0742481	-3.7515	14.2493	0.994365	-14.7349	535	5	762787	763321	mRNA
AT3G57520	48.451	281.019	0.172412	-2.53607	232.568	0.994244	-232.582	2761	3	21288765	21293158	mRNA	seed imbibition 2
AT1G07135	122.506	695.313	0.176189	-2.50481	572.807	0.993969	-572.812	732	1	2189928	2190659	mRNA	glycine-rich protein
AT3G45970	43.5329	246.758	0.176419	-2.50292	203.225	0.993969	-203.241	989	3	16896166	16897308	mRNA	expansin-like A1
AT4G30280	20.6383	116.826	0.176658	-2.50097	96.1878	0.993954	-96.2203	1048	4	14825808	14827047	mRNA	xyloglucan endotransglucosylase/hydrolase 18
AT3G62260	4.57257	28.5239	0.160307	-2.64109	23.9513	0.993946	-24.0965	1560	3	23038290	23040570	mRNA	Protein phosphatase 2C family protein
AT4G30270	19.988	112.206	0.178136	-2.48895	92.2182	0.993842	-92.2518	1207	4	14819192	14820592	mRNA	xyloglucan endotransglucosylase/hydrolase 24
AT3G09870	0.19083	13.7136	0.0139153	-6.16718	13.5228	0.993791	-14.8627	534	3	3027424	3027957	mRNA	SAUR-like auxin-responsive protein family
AT5G16360	6.30588	36.875	0.171007	-2.54787	30.5691	0.993737	-30.6751	1111	5	5355082	5356300	mRNA	NC domain-containing protein-related
AT4G08040	2.28416	17.5652	0.130039	-2.94298	15.281	0.993262	-15.5618	1383	4	4887112	4888939	mRNA	1-aminocyclopropane-1-carboxylate synthase 11
AT1G20823	6.58856	37.0498	0.17783	-2.49143	30.4613	0.993182	-30.563	870	1	7238800	7239669	mRNA	RING/U-box superfamily protein
AT5G57560	258.216	1409.15	0.183243	-2.44817	1150.93	0.993153	-1150.93	1068	5	23307130	23308282	mRNA	Xyloglucan endotransglucosylase/hydrolase family protein
AT5G46295	1.36699	14.7767	0.0925098	-3.43425	13.4097	0.993136	-13.8425	410	5	18779796	18780205	mRNA
AT1G65390	3.77826	23.8625	0.158335	-2.65895	20.0843	0.993134	-20.2595	1389	1	24292478	24294631	mRNA	phloem protein 2 A5
AT5G05410	18.2723	100.075	0.182586	-2.45336	81.8028	0.993126	-81.8396	1450	5	1602205	1603911	mRNA	DRE-binding protein 2A
AT3G50800	7.94287	43.3121	0.183387	-2.44704	35.3692	0.992749	-35.4538	696	3	18882304	18882999	mRNA
AT3G49530	21.5314	116.187	0.185316	-2.43194	94.656	0.992494	-94.6872	1802	3	18362443	18364913	mRNA	NAC domain containing protein 62
AT2G28400	4.14959	24.4625	0.169631	-2.55953	20.3129	0.992463	-20.4735	749	2	12148304	12149052	mRNA	Protein of unknown function, DUF584
AT4G08950	114.516	613.682	0.186606	-2.42194	499.165	0.992293	-499.171	1228	4	5740297	5741524	mRNA	Phosphate-responsive 1 family protein
AT2G33580	3.11762	19.9788	0.156046	-2.67995	16.8612	0.992183	-17.0728	2239	2	14219623	14221861	mRNA	Protein kinase superfamily protein
AT1G66400	9.62133	49.9268	0.192709	-2.37551	40.3055	0.991882	-40.3755	797	1	24770575	24771371	mRNA	calmodulin like 23
AT3G22830	1.8055	15.0492	0.119973	-3.05922	13.2437	0.991804	-13.5924	1538	3	8078820	8081051	mRNA	heat shock transcription factor A6B
AT2G32200	0.995966	13.0711	0.076196	-3.71414	12.0751	0.991737	-12.6334	486	2	13676488	13677231	mRNA
AT1G58420	0.895094	12.8768	0.0695121	-3.84659	11.9817	0.991663	-12.584	740	1	21707379	21708118	mRNA	Uncharacterised conserved protein UCP031279
AT4G37610	49.9771	251.11	0.199025	-2.32898	201.133	0.991619	-201.146	1438	4	17670481	17672353	mRNA	BTB and TAZ domain protein 5
AT2G38470	32.9229	161.678	0.203633	-2.29596	128.755	0.991429	-128.775	1902	2	16108361	16110766	mRNA	WRKY DNA-binding protein 33
AT5G62470	9.15375	45.9099	0.199385	-2.32637	36.7561	0.991257	-36.8297	1745	5	25078991	25081101	mRNA	myb domain protein 96
AT1G19770	119.659	577.139	0.207332	-2.26999	457.48	0.99123	-457.485	1396	1	6832347	6833837	mRNA	purine permease 14
AT5G64310	53.8773	257.935	0.20888	-2.25926	204.057	0.991153	-204.07	714	5	25721933	25722646	mRNA	arabinogalactan protein 1
AT5G37770	79.2875	377.338	0.210123	-2.25069	298.051	0.991149	-298.059	766	5	14998854	14999619	mRNA	EF hand calcium-binding protein family
AT1G02660	29.7331	141.391	0.21029	-2.24955	111.658	0.991145	-111.681	2609	1	571955	574981	mRNA	alpha/beta-Hydrolases superfamily protein
AT3G19240	13.3532	64.2638	0.207787	-2.26682	50.9106	0.991112	-50.961	2215	3	6664250	6666558	mRNA	Vacuolar import/degradation, Vid27-related protein
AT3G19580	13.0718	62.8404	0.208016	-2.26523	49.7686	0.991099	-49.8201	1068	3	6803166	6804233	mRNA	zinc-finger protein 2
AT1G05575	8.35523	41.3633	0.201996	-2.3076	33.0081	0.990944	-33.0887	497	1	1661691	1662187	mRNA
AT2G20142	3.20915	19.2077	0.167077	-2.58142	15.9985	0.990699	-16.2054	1032	2	8695374	8696643	mRNA	Toll-Interleukin-Resistance (TIR) domain family protein
AT2G01300	3.7854	21.107	0.179343	-2.4792	17.3216	0.990376	-17.4981	673	2	151057	151729	mRNA
AT3G25780	11.5615	54.3515	0.212717	-2.23299	42.79	0.990148	-42.8482	1007	3	9409290	9410567	mRNA	allene oxide cyclase 3
AT5G64870	0.392158	11.3012	0.0347005	-4.8489	10.9091	0.989887	-11.9381	1754	5	25929538	25931384	mRNA	SPFH/Band 7/PHB domain-containing membrane-associated protein family
AT5G61600	94.7357	433.382	0.218596	-2.19366	338.646	0.989748	-338.653	1045	5	24766386	24767430	mRNA	ethylene response factor 104
AT4G17500	28.585	130.608	0.218861	-2.19191	102.023	0.98974	-102.047	1016	4	9759325	9760340	mRNA	ethylene responsive element binding factor 1
AT1G21910	25.432	116.326	0.218627	-2.19346	90.8941	0.98973	-90.9205	1164	1	7696536	7697699	mRNA	Integrase-type DNA-binding superfamily protein
AT3G52800	64.874	290.14	0.223595	-2.16104	225.266	0.989489	-225.277	1129	3	19569311	19570682	mRNA	A20/AN1-like zinc finger family protein
AT5G63130	1.10662	11.9053	0.0929514	-3.42738	10.7987	0.989104	-11.3296	1082	5	25323102	25324272	mRNA	Octicosapeptide/Phox/Bem1p family protein
AT5G41740	3.09896	17.7692	0.174401	-2.51952	14.6702	0.989048	-14.885	3724	5	16688626	16693119	mRNA	Disease resistance protein (TIR-NBS-LRR class) family
AT1G66090	9.19093	40.7768	0.225396	-2.14947	31.5859	0.988621	-31.6589	1555	1	24602146	24604763	mRNA	Disease resistance protein (TIR-NBS class)
AT4G34150	57.4564	249.445	0.230337	-2.11818	191.988	0.987849	-192	1171	4	16354946	16357293	mRNA	Calcium-dependent lipid-binding (CaLB domain) family protein
AT5G28610	4.01974	20.37	0.197336	-2.34127	16.3503	0.987801	-16.5171	488	5	10610959	10611446	mRNA
AT1G30040	3.61871	18.9661	0.190799	-2.38987	15.3474	0.987619	-15.5323	1408	1	10537648	10539831	mRNA	gibberellin 2-oxidase
AT4G15150	2.14359	13.8008	0.155324	-2.68665	11.6572	0.987416	-11.9628	309	4	8641672	8642278	mRNA	glycine-rich protein
AT2G01180	10.2475	44.4258	0.230666	-2.11612	34.1783	0.987399	-34.2437	1514	2	106900	108803	mRNA	phosphatidic acid phosphatase 1
AT4G24110	5.8057	26.3756	0.220116	-2.18366	20.5699	0.987362	-20.6855	882	4	12519932	12520813	mRNA
AT1G72520	3.96959	19.8	0.200484	-2.31844	15.8304	0.987221	-15.9993	3042	1	27308515	27312754	mRNA	PLAT/LH2 domain-containing lipoxygenase family protein
AT5G35110	4.50898	21.255	0.212138	-2.23693	16.746	0.98714	-16.8948	339	5	13363937	13364275	mRNA
AT1G17420	5.78955	25.8991	0.223543	-2.16138	20.1095	0.987132	-20.2253	2957	1	5977411	5981480	mRNA	lipoxygenase 3
AT5G49520	4.17728	20.1753	0.20705	-2.27195	15.998	0.987103	-16.1585	1793	5	20090776	20093346	mRNA	WRKY DNA-binding protein 48
AT5G54490	10.5666	45.5075	0.232196	-2.10659	34.9408	0.987068	-35.0043	528	5	22121404	22121931	mRNA	pinoid-binding protein 1
AT3G16720	20.2156	86.6007	0.233435	-2.09891	66.3851	0.98673	-66.4183	1390	3	5692738	5694127	mRNA	TOXICOS EN LEVADURA 2
AT1G61890	16.5801	71.1944	0.232885	-2.10231	54.6143	0.986692	-54.6548	1956	1	22867770	22871280	mRNA	MATE efflux family protein
AT1G28480	2.75987	15.3422	0.179888	-2.47483	12.5823	0.985988	-12.8234	600	1	10013474	10014073	mRNA	Thioredoxin superfamily protein
AT1G22810	0.284116	9.62111	0.0295305	-5.08165	9.33699	0.985882	-10.6303	807	1	8074231	8075037	mRNA	Integrase-type DNA-binding superfamily protein
AT1G09070	118.927	485.032	0.245194	-2.028	366.105	0.984878	-366.111	1266	1	2927703	2928968	mRNA	soybean gene regulated by cold-2
AT5G06320	133.957	548.092	0.244405	-2.03265	414.136	0.984878	-414.141	976	5	1930793	1931768	mRNA	NDR1/HIN1-like 3
AT3G01830	0.377419	9.2587	0.0407637	-4.61657	8.88128	0.984148	-10.0095	1080	3	296054	297133	mRNA	Calcium-binding EF-hand family protein
AT1G72240	2.72158	14.4217	0.188714	-2.40573	11.7001	0.983666	-11.9449	571	1	27190179	27190749	mRNA
AT2G32190	3.15899	15.4696	0.204206	-2.2919	12.3107	0.983545	-12.5222	500	2	13674498	13675286	mRNA
AT3G56880	112.253	453.546	0.247501	-2.01449	341.293	0.983545	-341.299	1051	3	21059915	21060965	mRNA	VQ motif-containing protein
AT1G19020	32.1722	129.348	0.248726	-2.00737	97.1756	0.983533	-97.1964	525	1	6568073	6568597	mRNA
AT5G59730	2.80966	14.3204	0.1962	-2.3496	11.5107	0.983029	-11.7481	2294	5	24063877	24066170	mRNA	exocyst subunit exo70 family protein H7
AT5G47220	11.0695	44.115	0.250924	-1.99468	33.0455	0.982998	-33.1056	962	5	19171862	19172823	mRNA	ethylene responsive element binding factor 2
AT4G33920	26.3021	102.701	0.256104	-1.9652	76.3989	0.982657	-76.4241	1634	4	16260663	16262981	mRNA	Protein phosphatase 2C family protein
AT3G62720	25.4046	99.7575	0.254664	-1.97333	74.3528	0.982654	-74.379	1791	3	23201117	23202907	mRNA	xylosyltransferase 1
AT5G10695	17.6826	69.1845	0.255587	-1.96812	51.5018	0.982574	-51.5394	559	5	3377663	3378221	mRNA
AT2G05940	13.8755	54.2754	0.255649	-1.96776	40.4	0.982408	-40.4478	1702	2	2287238	2289307	mRNA	Protein kinase superfamily protein
AT5G23350	2.64858	13.5519	0.19544	-2.35521	10.9033	0.982025	-11.1548	1135	5	7858253	7859387	mRNA	GRAM domain-containing protein / ABA-responsive protein-related
AT5G20250	272.58	1054.07	0.258598	-1.95122	781.489	0.981958	-781.491	2753	5	6833659	6836782	mRNA	Raffinose synthase family protein
AT5G66210	20.5407	79.3509	0.258859	-1.94976	58.8101	0.981882	-58.8425	1941	5	26456291	26459631	mRNA	calcium-dependent protein kinase 28
AT2G22860	6.27528	25.5175	0.245921	-2.02373	19.2422	0.981577	-19.3483	544	2	9737607	9738298	mRNA	phytosulfokine 2 precursor
AT4G36850	1.67115	10.868	0.153768	-2.70117	9.19682	0.981546	-9.58529	1372	4	17353291	17355891	mRNA	PQ-loop repeat family protein / transmembrane family protein
AT3G52400	34.0185	130.078	0.261525	-1.93498	96.059	0.981449	-96.0785	1336	3	19425634	19427141	mRNA	syntaxin of plants 122
AT3G16510	4.73149	19.9753	0.236867	-2.07785	15.2438	0.981447	-15.3848	1303	3	5616992	5618294	mRNA	Calcium-dependent lipid-binding (CaLB domain) family protein
AT5G61440	43.1128	162.859	0.264724	-1.91744	119.747	0.981418	-119.762	1105	5	24707500	24708893	mRNA	atypical CYS HIS rich thioredoxin 5
AT3G11820	24.222	92.3211	0.262367	-1.93034	68.0991	0.981415	-68.1264	1524	3	3729305	3731116	mRNA	syntaxin of plants 121
AT5G45110	16.1303	61.0525	0.264204	-1.92028	44.9222	0.981233	-44.9632	2358	5	18228910	18231522	mRNA	NPR1-like protein 3
AT5G28630	11.9353	45.184	0.264149	-1.92057	33.2487	0.980939	-33.3041	619	5	10636631	10637249	mRNA	glycine-rich protein
AT1G66760	3.348	15.0054	0.223119	-2.16411	11.6574	0.980842	-11.8566	1811	1	24901978	24904443	mRNA	MATE efflux family protein
AT3G57530	28.6703	107.258	0.267304	-1.90345	78.5872	0.980591	-78.6103	2201	3	21296554	21299591	mRNA	calcium-dependent protein kinase 32
AT4G12720	28.0764	104.891	0.267673	-1.90145	76.8142	0.980591	-76.8377	1391	4	7487301	7489655	mRNA	MutT/nudix family protein
AT1G22470	6.92637	26.7264	0.259158	-1.94809	19.8	0.979516	-19.8956	537	1	7932854	7933390	mRNA
AT2G31880	27.0038	99.2798	0.271997	-1.87834	72.276	0.978946	-72.3004	2084	2	13554894	13556977	mRNA	Leucine-rich repeat protein kinase family protein
AT5G03720	3.50618	15.1786	0.230994	-2.11407	11.6725	0.978865	-11.8624	1366	5	971786	973683	mRNA	heat shock transcription factor A3
AT1G67470	4.93079	19.5645	0.252028	-1.98835	14.6337	0.978422	-14.7682	1395	1	25272182	25273576	mRNA	Protein kinase superfamily protein
AT5G01100	2.68336	12.5154	0.214404	-2.22159	9.83205	0.977786	-10.0799	2364	5	34596	37948	mRNA	O-fucosyltransferase family protein
AT5G39670	2.5791	12.2073	0.211275	-2.2428	9.62819	0.977634	-9.88596	889	5	15883179	15884067	mRNA	Calcium-binding EF-hand family protein
AT4G38400	9.19894	33.5354	0.274306	-1.86614	24.3364	0.977197	-24.4079	1105	4	17978443	17979740	mRNA	expansin-like A2
AT4G35985	5.5415	21.0913	0.262738	-1.9283	15.5498	0.977067	-15.669	1347	4	17032268	17033862	mRNA	Senescence/dehydration-associated protein-related
AT1G56250	0.377913	7.77594	0.0486003	-4.36289	7.39802	0.977048	-8.58869	1146	1	21061600	21062995	mRNA	phloem protein 2-B14
AT1G60190	0.526081	7.92105	0.0664155	-3.91234	7.39497	0.976899	-8.36612	2276	1	22198403	22200678	mRNA	ARM repeat superfamily protein
AT3G54000	3.66165	15.3436	0.238644	-2.06707	11.6819	0.976779	-11.8634	1635	3	19996607	19998623	mRNA
AT1G72790	7.51988	27.605	0.27241	-1.87615	20.0851	0.976619	-20.1725	2053	1	27394747	27396799	mRNA	hydroxyproline-rich glycoprotein family protein
AT3G25250	4.81058	18.7723	0.256259	-1.96432	13.9617	0.97623	-14.0993	1504	3	9195503	9197124	mRNA	AGC (cAMP-dependent, cGMP-dependent and protein kinase C) kinase family protein
AT4G16563	18.5712	65.0737	0.285388	-1.809	46.5025	0.975886	-46.5376	1867	4	9329657	9331523	mRNA	Eukaryotic aspartyl protease family protein
AT5G35735	51.3233	178.872	0.286928	-1.80124	127.548	0.975884	-127.561	1439	5	13900752	13902997	mRNA	Auxin-responsive family protein
AT1G69840	28.0153	96.679	0.289777	-1.78699	68.6636	0.975819	-68.6869	1274	1	26293660	26295834	mRNA	SPFH/Band 7/PHB domain-containing membrane-associated protein family
AT3G50560	4.83578	18.6001	0.259987	-1.94349	13.7643	0.975614	-13.9009	1159	3	18761088	18764016	mRNA	NAD(P)-binding Rossmann-fold superfamily protein
AT5G66070	16.9331	58.3225	0.290336	-1.7842	41.3893	0.975552	-41.4278	1005	5	26421855	26423232	mRNA	RING/U-box superfamily protein
AT1G10550	2.05142	10.7121	0.191505	-2.38454	8.66064	0.975527	-8.98292	1068	1	3479153	3480988	mRNA	xyloglucan:xyloglucosyl transferase 33
AT1G02400	6.35467	23.4138	0.271407	-1.88147	17.0591	0.975496	-17.1625	1339	1	486801	489577	mRNA	gibberellin 2-oxidase 6
AT4G37220	1.35378	9.05742	0.149467	-2.7421	7.70364	0.97544	-8.17711	828	4	17515080	17516162	mRNA	Cold acclimation protein WCOR413 family
AT1G27100	49.5375	169.086	0.292972	-1.77117	119.549	0.975306	-119.562	2090	1	9407125	9411172	mRNA	Actin cross-linking protein
AT3G45730	10.2241	36.2382	0.282136	-1.82554	26.0141	0.9752	-26.078	603	3	16789980	16790582	mRNA
AT1G72900	19.0461	64.3653	0.295906	-1.75679	45.3193	0.975086	-45.3533	1363	1	27432195	27433782	mRNA	Toll-Interleukin-Resistance (TIR) domain-containing protein
AT1G69900	8.46672	30.2827	0.27959	-1.83862	21.816	0.975032	-21.8933	1348	1	26326381	26327831	mRNA	Actin cross-linking protein
AT3G15356	15.7196	53.4502	0.294098	-1.76563	37.7306	0.97497	-37.7719	1068	3	5174402	5175469	mRNA	Legume lectin family protein
AT1G64065	2.38091	11.2443	0.211745	-2.2396	8.86334	0.974945	-9.14192	1177	1	23778353	23779529	mRNA	Late embryogenesis abundant (LEA) hydroxyproline-rich glycoprotein family
AT1G14480	2.63599	11.7375	0.224578	-2.15471	9.10154	0.974274	-9.35312	1556	1	4956257	4957971	mRNA	Ankyrin repeat family protein
AT3G56710	5.93185	21.625	0.274306	-1.86614	15.6931	0.974261	-15.8037	816	3	21006750	21007565	mRNA	sigma factor binding protein 1
AT1G09932	1.48665	9.17924	0.161958	-2.62631	7.69259	0.974089	-8.12856	1131	1	3230450	3233109	mRNA	Phosphoglycerate mutase family protein
AT1G72940	9.15456	31.3385	0.292119	-1.77537	22.1839	0.974013	-22.2549	1525	1	27442238	27443856	mRNA	Toll-Interleukin-Resistance (TIR) domain-containing protein
AT1G50740	15.8415	53.0723	0.298489	-1.74425	37.2308	0.973996	-37.2716	788	1	18807672	18809004	mRNA	Transmembrane proteins 14C
AT1G57990	153.016	504.996	0.303005	-1.72259	351.979	0.973901	-351.984	1416	1	21441505	21442920	mRNA	purine permease 18
AT2G44500	27.308	90.0217	0.303348	-1.72095	62.7138	0.973833	-62.7374	2183	2	18374341	18376790	mRNA	O-fucosyltransferase family protein
AT3G50480	19.8117	65.1588	0.304053	-1.71761	45.3471	0.973716	-45.3796	1030	3	18733068	18734388	mRNA	homolog of RPW8 4
AT5G57550	1.3231	8.72024	0.151728	-2.72044	7.39714	0.973634	-7.88152	1059	5	23304888	23306421	mRNA	xyloglucan endotransglucosylase/hydrolase 25
AT2G32140	0.670934	7.60878	0.0881789	-3.50342	6.93784	0.973592	-7.77224	1291	2	13655627	13657175	mRNA	transmembrane receptors
AT3G59080	12.139	40.3415	0.300907	-1.73261	28.2025	0.973283	-28.2556	2042	3	21836579	21838620	mRNA	Eukaryotic aspartyl protease family protein
AT2G25250	50.0241	163.01	0.306878	-1.70426	112.986	0.973134	-112.998	879	2	10753835	10754713	mRNA
AT5G58430	35.8372	116.327	0.308074	-1.69865	80.4895	0.973109	-80.5074	2262	5	23621183	23623444	mRNA	exocyst subunit exo70 family protein B1
AT2G23810	118.061	380.247	0.310484	-1.68741	262.186	0.973043	-262.192	1285	2	10135605	10137561	mRNA	tetraspanin8
AT1G56060	0.409014	7.21759	0.0566691	-4.14129	6.80857	0.973004	-7.96913	436	1	20966528	20967144	mRNA
AT5G46710	21.4894	69.8487	0.307657	-1.70061	48.3593	0.972991	-48.3892	1112	5	18952616	18954692	mRNA	PLATZ transcription factor family protein
AT3G27540	2.19966	10.4727	0.210036	-2.25129	8.27308	0.972803	-8.57393	1772	3	10205308	10207306	mRNA	beta-1,4-N-acetylglucosaminyltransferase family protein
AT1G20510	16.3665	52.9918	0.308849	-1.69502	36.6253	0.97277	-36.6645	1857	1	7103454	7105881	mRNA	OPC-8:0 CoA ligase1
AT3G50060	36.8805	118.261	0.311857	-1.68104	81.3802	0.972434	-81.3976	1137	3	18557970	18559106	mRNA	myb domain protein 77
AT5G40460	1.89397	9.86049	0.192077	-2.38025	7.96652	0.972384	-8.3145	686	5	16202247	16202932	mRNA
AT5G08760	1.90412	9.85386	0.193236	-2.37157	7.94974	0.972283	-8.29595	388	5	2854940	2855617	mRNA
AT5G17850	5.61073	20.2019	0.277733	-1.84823	14.5911	0.972239	-14.7077	1680	5	5899253	5900932	mRNA	Sodium/calcium exchanger family protein
AT3G27210	18.2367	58.2843	0.312893	-1.67626	40.0475	0.972171	-40.0826	1098	3	10045186	10047343	mRNA
AT1G14520	3.39201	13.6848	0.247866	-2.01236	10.2928	0.972113	-10.4877	1427	1	4968142	4970311	mRNA	myo-inositol oxygenase 1
AT3G19030	102.189	318.037	0.321311	-1.63796	215.848	0.971614	-215.854	446	3	6563979	6564424	mRNA
AT3G23730	51.6388	160.045	0.322651	-1.63195	108.406	0.971539	-108.419	1075	3	8550110	8551335	mRNA	xyloglucan endotransglucosylase/hydrolase 16
AT4G28085	7.38346	24.9204	0.296282	-1.75496	17.5369	0.971514	-17.6245	452	4	13960032	13960483	mRNA
AT5G58090	23.4454	72.4556	0.323583	-1.62779	49.0102	0.971408	-49.0373	1719	5	23505366	23507288	mRNA	O-Glycosyl hydrolases family 17 protein
AT1G03090	17.7431	54.7797	0.323899	-1.62639	37.0367	0.971193	-37.0724	2606	1	739679	744184	mRNA	methylcrotonyl-CoA carboxylase alpha chain, mitochondrial / 3-methylcrotonyl-CoA carboxylase 1 (MCCA)
AT5G26770	6.50107	22.088	0.294326	-1.76451	15.5869	0.970899	-15.6865	1446	5	9407826	9410018	mRNA
AT2G39570	45.9722	139.614	0.329281	-1.60261	93.6417	0.970428	-93.6554	1760	2	16507896	16510198	mRNA	ACT domain-containing protein
AT5G42050	84.9355	255.659	0.332221	-1.58978	170.724	0.970412	-170.731	1560	5	16815489	16817301	mRNA	DCD (Development and Cell Death) domain protein
AT3G60550	5.31034	18.8721	0.281386	-1.82938	13.5617	0.970196	-13.6846	734	3	22379805	22380641	mRNA	cyclin p3;2
AT2G01670	42.2843	124.877	0.338607	-1.56232	82.5928	0.97013	-82.6075	1211	2	296510	298101	mRNA	nudix hydrolase homolog 17
AT5G13190	28.5	84.2833	0.338145	-1.56429	55.7833	0.97007	-55.8053	775	5	4204817	4206405	mRNA
AT4G36710	5.59224	19.3987	0.288279	-1.79446	13.8065	0.97001	-13.9226	1886	4	17305758	17307643	mRNA	GRAS family transcription factor
AT3G15530	23.6681	69.5464	0.340321	-1.55503	45.8783	0.969975	-45.9046	1508	3	5252875	5254562	mRNA	S-adenosyl-L-methionine-dependent methyltransferases superfamily protein
AT5G19230	16.9941	50.8088	0.334472	-1.58004	33.8146	0.9699	-33.8515	826	5	6467527	6468484	mRNA	Glycoprotein membrane precursor GPI-anchored
ATCG00010	1.39593	8.4604	0.164996	-2.5995	7.06447	0.96972	-7.52756	73	6	4	76	tRNA
AT4G33985	10.2262	31.5225	0.324409	-1.62412	21.2963	0.969297	-21.3582	710	4	16288112	16288913	mRNA	Protein of unknown function (DUF1685)
AT5G03120	23.4341	68.6062	0.341575	-1.54973	45.1721	0.969237	-45.1986	574	5	733979	734943	mRNA
AT5G26030	25.4383	73.9714	0.343894	-1.53996	48.5331	0.968897	-48.5575	2042	5	9096460	9099178	mRNA	ferrochelatase 1
AT2G23120	175.447	499.473	0.351264	-1.50937	324.026	0.968682	-324.029	592	2	9842043	9842634	mRNA	Late embryogenesis abundant protein, group 6
AT5G22920	132.748	378.974	0.350284	-1.5134	246.225	0.968682	-246.23	1262	5	7664991	7667265	mRNA	CHY-type/CTCHY-type/RING-type Zinc finger protein
AT1G73500	27.0514	77.357	0.349695	-1.51583	50.3056	0.968643	-50.3285	1439	1	27639091	27640529	mRNA	MAP kinase kinase 9
AT3G25600	26.225	75.0078	0.349631	-1.5161	48.7828	0.968622	-48.8063	714	3	9307254	9307967	mRNA	Calcium-binding EF-hand family protein
AT1G73550	0.700708	7.04915	0.0994032	-3.33056	6.34844	0.968377	-7.16906	509	1	27647756	27648536	mRNA	Bifunctional inhibitor/lipid-transfer protein/seed storage 2S albumin superfamily protein
AT3G55430	43.9053	124.377	0.353002	-1.50225	80.4716	0.96835	-80.4856	1768	3	20549599	20552215	mRNA	O-Glycosyl hydrolases family 17 protein
AT4G17230	26.8338	75.7459	0.35426	-1.49712	48.9121	0.968239	-48.9351	2026	4	9660985	9663774	mRNA	SCARECROW-like 13
AT3G59350	74.1958	209.09	0.354851	-1.49471	134.894	0.968116	-134.902	1781	3	21932685	21935192	mRNA	Protein kinase superfamily protein
AT1G66180	53.192	149.763	0.355174	-1.4934	96.571	0.968104	-96.5825	1626	1	24647188	24648813	mRNA	Eukaryotic aspartyl protease family protein
AT3G57930	38.6606	108.525	0.356238	-1.48909	69.864	0.968081	-69.8798	1026	3	21447109	21448690	mRNA
AT1G27770	25.1613	70.5536	0.356627	-1.48751	45.3922	0.967936	-45.4166	3484	1	9671638	9676157	mRNA	autoinhibited Ca2+-ATPase 1
AT1G59590	10.205	30.201	0.337902	-1.56532	19.996	0.967855	-20.0572	1041	1	21887752	21888792	mRNA	ZCF37
AT4G29610	3.11948	12.2375	0.254912	-1.97193	9.118	0.967853	-9.3288	882	4	14517448	14518329	mRNA	Cytidine/deoxycytidylate deaminase family protein
AT3G28180	34.5235	95.9062	0.359971	-1.47405	61.3827	0.966919	-61.4004	2475	3	10505829	10509239	mRNA	Cellulose-synthase-like C4
AT5G08350	11.3071	32.521	0.347687	-1.52414	21.2138	0.966749	-21.2685	917	5	2686245	2687251	mRNA	GRAM domain-containing protein / ABA-responsive protein-related
AT3G02140	11.633	33.2126	0.350257	-1.51351	21.5796	0.966743	-21.6326	1222	3	385317	386538	mRNA	AFP2 (ABI five-binding protein 2) family protein
AT2G31010	8.22498	24.6335	0.333894	-1.58254	16.4085	0.966515	-16.4847	3054	2	13194185	13200128	mRNA	Protein kinase superfamily protein
AT4G37240	18.5875	51.499	0.360928	-1.47022	32.9116	0.966488	-32.9444	699	4	17524461	17525159	mRNA
AT5G20935	7.18392	22.0923	0.325177	-1.6207	14.9084	0.966442	-14.9962	422	5	7103470	7104023	mRNA
AT5G62020	6.62854	20.8387	0.318088	-1.6525	14.2102	0.966208	-14.3059	1472	5	24916089	24917643	mRNA	heat shock transcription factor B2A
AT5G02220	2.43178	10.3603	0.23472	-2.09099	7.92856	0.966156	-8.19965	440	5	441707	442146	mRNA
AT3G18690	6.98571	21.4654	0.32544	-1.61953	14.4797	0.966123	-14.57	981	3	6429534	6430514	mRNA	MAP kinase substrate 1
AT2G32030	2.55345	10.6391	0.240006	-2.05886	8.08565	0.966107	-8.34366	868	2	13632468	13633335	mRNA	Acyl-CoA N-acyltransferases (NAT) superfamily protein
AT3G54020	9.841	28.0335	0.351044	-1.51028	18.1925	0.965705	-18.2551	1517	3	20005733	20008254	mRNA	Arabidopsis Inositol phosphorylceramide synthase 1
AT1G22400	15.9758	43.5785	0.366598	-1.44773	27.6027	0.965682	-27.6407	1727	1	7903660	7906673	mRNA	UDP-Glycosyltransferase superfamily protein
AT4G18422	0.808754	6.93569	0.116608	-3.10027	6.12693	0.965618	-6.86665	441	4	10176150	10176590	mRNA
AT3G61640	32.0515	87.2245	0.36746	-1.44434	55.1729	0.965475	-55.1918	585	3	22810041	22810747	mRNA	arabinogalactan protein 20
AT5G49280	10.8331	30.2689	0.357897	-1.48238	19.4358	0.965276	-19.4922	856	5	19976594	19977449	mRNA	hydroxyproline-rich glycoprotein family protein
AT4G24230	39.163	105.355	0.371723	-1.4277	66.1923	0.965187	-66.2077	1288	4	12566935	12568754	mRNA	acyl-CoA-binding domain 3
AT5G06870	12.3227	34.2276	0.360024	-1.47383	21.9048	0.965118	-21.9543	1166	5	2133918	2135166	mRNA	polygalacturonase inhibiting protein 2
AT4G18220	7.35966	21.8799	0.336367	-1.57189	14.5202	0.965104	-14.6051	1035	4	10078768	10080109	mRNA	Drug/metabolite transporter superfamily protein
AT2G35710	4.1327	14.5529	0.283978	-1.81615	10.4202	0.965098	-10.5773	1837	2	15010796	15014284	mRNA	Nucleotide-diphospho-sugar transferases superfamily protein
AT2G46510	8.07505	23.6599	0.341297	-1.5509	15.5849	0.965054	-15.6618	2363	2	19090953	19093315	mRNA	ABA-inducible BHLH-type transcription factor
AT1G33610	7.00625	21.2633	0.3295	-1.60165	14.257	0.965029	-14.3467	1509	1	12188910	12190418	mRNA	Leucine-rich repeat (LRR) family protein
AT4G02200	5.89319	18.6381	0.31619	-1.66114	12.7449	0.964843	-12.8527	1245	4	972707	974692	mRNA	Drought-responsive family protein
AT1G75750	292.265	780.048	0.374675	-1.41629	487.783	0.964764	-487.785	667	1	28441526	28442367	mRNA	GAST1 protein homolog 1
AT4G32020	189.251	501.531	0.377346	-1.40604	312.28	0.96466	-312.283	1507	4	15487944	15489450	mRNA
AT2G30600	56.2759	148.054	0.380104	-1.39553	91.7781	0.964544	-91.7887	3134	2	13036876	13041684	mRNA	BTB/POZ domain-containing protein
AT3G45640	62.2378	161.566	0.385215	-1.37627	99.3287	0.964203	-99.3382	1483	3	16756770	16758698	mRNA	mitogen-activated protein kinase 3
AT1G69890	39.258	102.226	0.384033	-1.3807	62.9676	0.964147	-62.9828	1244	1	26323111	26324616	mRNA	Protein of unknown function (DUF569)
AT4G20830	50.371	129.851	0.387915	-1.36619	79.4796	0.964049	-79.4913	1975	4	11155453	11157806	mRNA	FAD-binding Berberine family protein
AT3G47960	25.3104	65.8691	0.384253	-1.37987	40.5587	0.963935	-40.5821	2157	3	17697942	17700833	mRNA	Major facilitator superfamily protein
AT1G54740	36.2057	93.204	0.388456	-1.36418	56.9983	0.963813	-57.0147	1218	1	20430769	20431986	mRNA	Protein of unknown function (DUF3049)
AT1G51700	19.9484	51.8351	0.384844	-1.37765	31.8867	0.963635	-31.9164	1120	1	19174070	19175189	mRNA	DOF zinc finger protein 1
AT3G54810	48.4668	123.921	0.39111	-1.35435	75.4545	0.963525	-75.4666	1620	3	20296232	20298691	mRNA	Plant-specific GATA-type zinc finger transcription factor family protein
AT5G52750	5.25437	16.7729	0.313266	-1.67454	11.5185	0.963318	-11.6396	640	5	21384043	21384924	mRNA	Heavy metal transport/detoxification superfamily protein
AT4G25620	17.4267	45.3097	0.384614	-1.37852	27.8829	0.963301	-27.917	1994	4	13067186	13069679	mRNA	hydroxyproline-rich glycoprotein family protein
AT3G08720	9.43754	25.9567	0.363589	-1.45962	16.5191	0.963144	-16.5835	1814	3	2648509	2651160	mRNA	serine/threonine protein kinase 2
AT2G27260	16.006	41.679	0.38403	-1.38071	25.673	0.963049	-25.7101	990	2	11669655	11670644	mRNA	Late embryogenesis abundant (LEA) hydroxyproline-rich glycoprotein family
AT2G27500	33.4114	84.7733	0.394126	-1.34327	51.3619	0.962872	-51.3795	1557	2	11752170	11754028	mRNA	Glycosyl hydrolase superfamily protein
AT5G08150	14.2679	37.4115	0.381377	-1.39071	23.1436	0.962787	-23.1854	691	5	2622030	2622720	mRNA	suppressor of phytochrome b 5
AT2G06850	200.574	504.064	0.397915	-1.32947	303.489	0.962711	-303.492	1214	2	2763526	2765720	mRNA	xyloglucan endotransglucosylase/hydrolase 4
AT3G54200	16.0076	41.2265	0.388285	-1.36481	25.2188	0.962669	-25.2557	896	3	20065665	20066560	mRNA	Late embryogenesis abundant (LEA) hydroxyproline-rich glycoprotein family
AT1G53840	35.3046	89.0016	0.396674	-1.33398	53.697	0.962609	-53.7136	2058	1	20101445	20103667	mRNA	pectin methylesterase 1
AT3G05200	17.4936	44.6951	0.3914	-1.35329	27.2015	0.96257	-27.2351	1749	3	1476982	1478730	mRNA	RING/U-box superfamily protein
AT5G43890	1.31874	7.54279	0.174835	-2.51593	6.22405	0.962124	-6.71332	1275	5	17648857	17650131	mRNA	Flavin-binding monooxygenase family protein
AT3G01290	72.2948	179.763	0.402168	-1.31413	107.468	0.962077	-107.476	1122	3	88054	89422	mRNA	SPFH/Band 7/PHB domain-containing membrane-associated protein family
AT1G17620	45.0798	111.791	0.403251	-1.31025	66.7109	0.962033	-66.7238	1076	1	6062216	6063291	mRNA	Late embryogenesis abundant (LEA) hydroxyproline-rich glycoprotein family
AT5G01040	7.69735	21.4842	0.35828	-1.48084	13.7868	0.961948	-13.8661	2052	5	13128	16173	mRNA	laccase 8
AT5G10750	11.745	30.8975	0.380129	-1.39544	19.1525	0.961924	-19.2033	1206	5	3398951	3400156	mRNA	Protein of unknown function (DUF1336)
AT3G55920	6.09271	17.9667	0.339112	-1.56017	11.874	0.96187	-11.976	807	3	20743443	20745083	mRNA	Cyclophilin-like peptidyl-prolyl cis-trans isomerase family protein
AT4G38470	41.7649	102.808	0.40624	-1.29959	61.0434	0.961857	-61.0572	1858	4	17999432	18003681	mRNA	ACT-like protein tyrosine kinase family protein
AT2G26190	26.2191	64.8125	0.404538	-1.30565	38.5934	0.961764	-38.6155	2022	2	11147639	11150510	mRNA	calmodulin-binding family protein
AT5G37540	10.7359	28.526	0.376353	-1.40984	17.7902	0.961513	-17.8459	1597	5	14912835	14914431	mRNA	Eukaryotic aspartyl protease family protein
AT1G22190	55.7356	136.472	0.408402	-1.29194	80.7368	0.961503	-80.7472	1507	1	7835782	7837288	mRNA	Integrase-type DNA-binding superfamily protein
AT4G31000	12.1951	31.457	0.387674	-1.36708	19.2619	0.961478	-19.3104	2112	4	15103159	15105979	mRNA	Calmodulin-binding protein
AT1G67880	8.12385	22.3443	0.363576	-1.45967	14.2205	0.961461	-14.2952	1615	1	25453921	25455735	mRNA	beta-1,4-N-acetylglucosaminyltransferase family protein
AT1G72930	37.7462	92.2097	0.409351	-1.28859	54.4635	0.961435	-54.4788	872	1	27439452	27440464	mRNA	toll/interleukin-1 receptor-like
AT4G30440	112.432	272.666	0.412342	-1.27809	160.235	0.961306	-160.24	1626	4	14881855	14883480	mRNA	UDP-D-glucuronate 4-epimerase 1
AT5G07440	43.3743	105.437	0.411377	-1.28147	62.0625	0.961238	-62.0757	1634	5	2355937	2358194	mRNA	glutamate dehydrogenase 2
AT5G27420	7.8308	21.5147	0.363975	-1.45809	13.6839	0.960919	-13.7613	1490	5	9684072	9685561	mRNA	carbon/nitrogen insensitive 1
AT4G18280	10.9083	28.3739	0.38445	-1.37913	17.4655	0.960908	-17.5199	738	4	10103996	10104733	mRNA	glycine-rich cell wall protein-related
AT5G23210	46.7655	112.038	0.417408	-1.26047	65.2725	0.960697	-65.2846	1911	5	7810683	7815039	mRNA	serine carboxypeptidase-like 34
AT4G09030	46.2402	110.992	0.416607	-1.26324	64.7522	0.960695	-64.7645	584	4	5792207	5792790	mRNA	arabinogalactan protein 10
AT2G25735	27.9141	66.8027	0.41786	-1.25891	38.8885	0.96044	-38.9089	700	2	10975060	10975759	mRNA
AT5G58650	15.2622	37.9181	0.402505	-1.31292	22.6559	0.960411	-22.6939	439	5	23699708	23700226	mRNA	plant peptide containing sulfated tyrosine 1
AT1G02640	28.6405	68.1642	0.420169	-1.25096	39.5237	0.960336	-39.5435	2584	1	564205	567769	mRNA	beta-xylosidase 2
AT1G63090	21.8992	52.5494	0.416736	-1.26279	30.6502	0.960096	-30.6762	1332	1	23391063	23392851	mRNA	phloem protein 2-A11
AT5G24030	10.9943	28.0066	0.392563	-1.349	17.0122	0.960061	-17.0656	2389	5	8118317	8122784	mRNA	SLAC1 homologue 3
AT5G64570	16.2889	39.8032	0.409238	-1.28899	23.5142	0.96003	-23.5495	2493	5	25810115	25813335	mRNA	beta-D-xylosidase 4
AT1G59910	13.6532	33.979	0.401812	-1.31541	20.3258	0.959951	-20.3683	3006	1	22053951	22057052	mRNA	Actin-binding FH2 (formin homology 2) family protein
AT2G18690	17.5689	42.0889	0.417423	-1.26042	24.52	0.959433	-24.5524	1408	2	8097420	8098827	mRNA
AT2G33570	12.5161	31.1861	0.401336	-1.31712	18.67	0.959429	-18.7164	1838	2	14217223	14219252	mRNA	Domain of unknown function (DUF23)
AT1G18570	9.71898	24.9114	0.390143	-1.35793	15.1924	0.95923	-15.2529	1654	1	6389411	6391267	mRNA	myb domain protein 51
AT1G11260	267.355	633.032	0.42234	-1.24352	365.677	0.959064	-365.68	1905	1	3777328	3780337	mRNA	sugar transporter 1
AT5G64260	110.731	261.384	0.423634	-1.23911	150.653	0.959062	-150.658	1388	5	25703929	25705316	mRNA	EXORDIUM like 2
AT1G72450	16.0687	38.5219	0.417131	-1.26143	22.4532	0.959021	-22.4886	1262	1	27274065	27276317	mRNA	jasmonate-zim-domain protein 6
AT1G68440	37.1359	87.5427	0.424203	-1.23717	50.4068	0.958944	-50.422	1241	1	25658033	25659273	mRNA
AT5G05600	9.1232	23.5868	0.386792	-1.37037	14.4636	0.958901	-14.5284	1399	5	1672120	1674739	mRNA	2-oxoglutarate (2OG) and Fe(II)-dependent oxygenase superfamily protein
AT2G06050	21.7472	51.2045	0.424712	-1.23544	29.4573	0.958304	-29.4832	1510	2	2359115	2362180	mRNA	oxophytodienoate-reductase 3
AT5G11650	10.7352	26.7142	0.401852	-1.31526	15.9791	0.958126	-16.0331	1571	5	3744980	3747125	mRNA	alpha/beta-Hydrolases superfamily protein
AT3G06850	12.6689	30.5399	0.414833	-1.2694	17.871	0.957977	-17.916	1848	3	2157974	2160623	mRNA	2-oxoacid dehydrogenases acyltransferase family protein
AT4G33050	9.08714	23.1187	0.393064	-1.34716	14.0316	0.957904	-14.0961	1926	4	15944453	15947026	mRNA	calmodulin-binding family protein
AT4G18880	9.83439	24.7606	0.397179	-1.33214	14.9262	0.957885	-14.9855	1904	4	10347582	10349562	mRNA	heat shock transcription factor A4A
AT1G09575	4.88728	14.6795	0.332933	-1.5867	9.79218	0.957769	-9.9199	1152	1	3101671	3102925	mRNA	Protein of unknown function (DUF607)
AT4G01540	4.04198	13.0133	0.310605	-1.68685	8.97128	0.957666	-9.12849	1582	4	670483	672789	mRNA	NAC with transmembrane motif1
AT4G01950	38.6875	91.0133	0.425075	-1.23421	52.3258	0.957471	-52.3403	1828	4	844409	846787	mRNA	glycerol-3-phosphate acyltransferase 3
AT1G63030	0.0309547	5.396	0.00573661	-7.44559	5.36504	0.95716	-9.17717	823	1	23367407	23368410	mRNA	Integrase-type DNA-binding superfamily protein
AT1G05340	7.7753	20.3098	0.382834	-1.38521	12.5345	0.957013	-12.6109	711	1	1558844	1559903	mRNA
AT4G18010	23.0262	53.9103	0.42712	-1.22729	30.8841	0.956937	-30.9085	2444	4	9991012	9994420	mRNA	myo-inositol polyphosphate 5-phosphatase 2
AT3G59310	5.32372	15.3981	0.34574	-1.53224	10.0743	0.956885	-10.1902	1761	3	21921746	21924412	mRNA	Eukaryotic protein of unknown function (DUF914)
AT5G60860	7.59852	19.9044	0.381751	-1.3893	12.3059	0.956676	-12.384	922	5	24484622	24485705	mRNA	RAB GTPase homolog A1F
AT1G21326	0.884575	6.37216	0.138819	-2.84873	5.48759	0.956315	-6.18295	720	1	7469002	7469721	mRNA	VQ motif-containing protein
AT1G62510	18.3871	43.2395	0.425239	-1.23365	24.8523	0.956307	-24.8829	823	1	23136369	23137191	mRNA	Bifunctional inhibitor/lipid-transfer protein/seed storage 2S albumin superfamily protein
AT1G16130	2.27337	8.9899	0.252881	-1.98347	6.71652	0.95594	-7.00327	2555	1	5525491	5528212	mRNA	wall associated kinase-like 2
AT1G72950	1.463	7.34123	0.199286	-2.32709	5.87823	0.955853	-6.3221	1306	1	27444585	27445980	mRNA	Disease resistance protein (TIR-NBS class)
AT1G76160	74.6003	171.524	0.434926	-1.20116	96.9237	0.955559	-96.9312	2008	1	28577942	28581133	mRNA	SKU5 similar 5
AT4G36500	71.6164	163.964	0.436782	-1.19502	92.3474	0.955555	-92.3551	699	4	17225912	17226610	mRNA
AT4G36730	46.8916	107.524	0.436103	-1.19726	60.6325	0.955505	-60.6443	1506	4	17309612	17312488	mRNA	G-box binding factor 1
AT5G08240	9.66385	23.4175	0.412677	-1.27692	13.7536	0.955405	-13.8128	1384	5	2650837	2652398	mRNA
AT5G59570	5.00385	14.4922	0.34528	-1.53416	9.48831	0.955258	-9.61154	1451	5	24003888	24005512	mRNA	Homeodomain-like superfamily protein
AT5G67300	68.7268	156.873	0.438105	-1.19065	88.1462	0.955258	-88.1542	1985	5	26854022	26856006	mRNA	myb domain protein r1
AT2G40270	14.7267	34.3037	0.429303	-1.21993	19.577	0.954985	-19.615	1851	2	16821934	16824506	mRNA	Protein kinase family protein
AT5G59490	2.2458	8.83109	0.254306	-1.97537	6.5853	0.954863	-6.87519	1089	5	23982724	23984617	mRNA	Haloacid dehalogenase-like hydrolase (HAD) superfamily protein
AT2G32150	83.8596	189.792	0.44185	-1.17837	105.932	0.954829	-105.939	1114	2	13659006	13660764	mRNA	Haloacid dehalogenase-like hydrolase (HAD) superfamily protein
AT2G17840	72.586	164.533	0.441165	-1.18061	91.9467	0.954819	-91.9543	1731	2	7755605	7757852	mRNA	Senescence/dehydration-associated protein-related
AT2G42580	41.3092	93.3912	0.442325	-1.17682	52.082	0.954728	-52.0953	2473	2	17728715	17731718	mRNA	tetratricopetide-repeat thioredoxin-like 3
AT5G54380	39.9355	90.5709	0.44093	-1.18138	50.6355	0.95472	-50.6492	2789	5	22077092	22079880	mRNA	protein kinase family protein
AT5G08790	37.9246	86.085	0.440548	-1.18263	48.1604	0.954689	-48.1749	1234	5	2858849	2860262	mRNA	NAC (No Apical Meristem) domain transcriptional regulator superfamily protein
AT1G11050	8.93103	21.7933	0.409806	-1.28699	12.8623	0.954606	-12.9265	2282	1	3681888	3684169	mRNA	Protein kinase superfamily protein
AT5G44130	66.616	149.528	0.44551	-1.16647	82.9115	0.954568	-82.9197	914	5	17761090	17762003	mRNA	FASCICLIN-like arabinogalactan protein 13 precursor
AT5G11070	184.053	411.287	0.447506	-1.16002	227.233	0.954285	-227.236	779	5	3516217	3516995	mRNA
AT1G32460	59.8042	133.751	0.447132	-1.16123	73.9465	0.954251	-73.9556	659	1	11738118	11739326	mRNA
AT3G03280	1.12433	6.64811	0.169121	-2.56387	5.52378	0.954225	-6.08979	929	3	765459	766387	mRNA
AT3G56400	22.77	51.5403	0.44179	-1.17857	28.7703	0.954011	-28.7944	1111	3	20908928	20910481	mRNA	WRKY DNA-binding protein 70
AT5G13220	1.67505	7.56174	0.221516	-2.17451	5.88669	0.953922	-6.27548	1019	5	4218888	4220814	mRNA	jasmonate-zim-domain protein 10
AT1G22890	24.1085	54.2427	0.444457	-1.16989	30.1342	0.953889	-30.1569	559	1	8102818	8103532	mRNA
AT4G29950	21.6736	49.2279	0.440272	-1.18353	27.5542	0.953881	-27.5797	3109	4	14657045	14660573	mRNA	Ypt/Rab-GAP domain of gyp1p superfamily protein
AT1G72416	18.2452	41.4856	0.439795	-1.1851	23.2404	0.953727	-23.2706	1057	1	27258856	27260291	mRNA	Chaperone DnaJ-domain superfamily protein
AT2G18210	3.57993	11.5974	0.308684	-1.6958	8.01747	0.953713	-8.19485	918	2	7924958	7925875	mRNA
AT1G22570	21.8449	49.1725	0.444251	-1.17055	27.3276	0.953622	-27.3526	1698	1	7976620	7978573	mRNA	Major facilitator superfamily protein
AT3G62150	7.79092	19.3369	0.402904	-1.31149	11.546	0.953309	-11.6202	4143	3	23008755	23013909	mRNA	P-glycoprotein 21
AT1G13340	3.15217	10.6783	0.295195	-1.76026	7.5261	0.953259	-7.72921	1479	1	4569448	4571118	mRNA	Regulator of Vps4 activity in the MVB pathway protein
AT5G21960	0.013465	5.12965	0.00262493	-8.5735	5.11618	0.95322	-9.984	946	5	7258363	7259308	mRNA	Integrase-type DNA-binding superfamily protein
AT3G44860	1.09418	6.53025	0.167555	-2.57729	5.43608	0.95318	-6.01609	1234	3	16379633	16381070	mRNA	farnesoic acid carboxyl-O-methyltransferase
AT4G25830	9.57994	22.6702	0.422579	-1.24271	13.0902	0.952447	-13.1491	960	4	13133529	13135024	mRNA	Uncharacterised protein family (UPF0497)
AT1G21550	8.17456	19.6698	0.415589	-1.26677	11.4953	0.952233	-11.5648	776	1	7553101	7553876	mRNA	Calcium-binding EF-hand family protein
AT1G03730	13.8351	31.613	0.437641	-1.19218	17.7778	0.95214	-17.8178	1068	1	930828	931895	mRNA
AT5G65470	23.0526	51.0176	0.451856	-1.14607	27.965	0.951836	-27.9885	1945	5	26172131	26175033	mRNA	O-fucosyltransferase family protein
AT5G57510	0.194471	5.23842	0.0371241	-4.7515	5.04395	0.951805	-6.92951	393	5	23289164	23289556	mRNA
AT5G47070	8.26437	19.6681	0.420191	-1.25088	11.4038	0.951581	-11.4722	1754	5	19118543	19120909	mRNA	Protein kinase superfamily protein
AT4G39320	4.6023	13.0943	0.351473	-1.50852	8.49204	0.951423	-8.62498	703	4	18289055	18289857	mRNA	microtubule-associated protein-related
AT5G44350	3.68841	11.5362	0.319724	-1.6451	7.84783	0.951401	-8.0184	1188	5	17864520	17865707	mRNA	ethylene-responsive nuclear protein -related
AT4G05050	234.527	518.109	0.45266	-1.1435	283.582	0.951183	-283.584	1049	4	2588004	2589386	mRNA	ubiquitin 11
AT3G26980	18.9322	42.01	0.45066	-1.14989	23.0778	0.951158	-23.1064	985	3	9946166	9948040	mRNA	membrane-anchored ubiquitin-fold protein 4 precursor
AT2G17880	13.2369	29.8951	0.442778	-1.17534	16.6582	0.951152	-16.6996	970	2	7766962	7767931	mRNA	Chaperone DnaJ-domain superfamily protein
AT1G70090	55.039	120.072	0.458382	-1.12538	65.0334	0.95082	-65.0432	1608	1	26400790	26402397	mRNA	glucosyl transferase family 8
AT5G64905	1.20564	6.59606	0.182782	-2.4518	5.39042	0.950802	-5.92182	486	5	25939574	25940059	mRNA	elicitor peptide 3 precursor
AT3G23920	27.0418	59.4962	0.454514	-1.1376	32.4544	0.950648	-32.4743	2131	3	8641569	8644449	mRNA	beta-amylase 1
