# Supplementary material for: The Zinc-Finger Protein SOP1 Is Required for a Subset of the Nuclear Exosome Functions in Arabidopsis
Source: PLoS Genet. 2016 Feb 1;12(2):e1005817. doi: 10.1371/journal.pgen.1005817 (PMC4735120; doi:10.1371/journal.pgen.1005817)
Supplement: S2 Table — (XLSX) [file pgen.1005817.s010.xlsx]

## Sheet: Feuil1
		NAME	Sequence (5'-3')	Description
	genotyping primers for Arabidopsis lines	pas2-1-BstNI-F	TAAAGCCATTTCCCTCAGACTC	CAPS marker (437bp) digested by BstNI WT=(306+131) pas2-1=(437)
		pas2-1-BstNI-R	CTTTCGCTGACCAAGCATGTACC
		sop1-1-MseI-F	CCTCTGTTCTAGTGACTCCAG	CAPS marker (623bp) digested by MseI WT=(90+224+304) sop1-1=(57+90+165+304)
		sop1-1-MseI-R	AATCCTACCTACGATCCATGGAA
		sop2-1-AvaII-F	CTATTCCCGTCAACCATGACG	dCAPS marker (137bp) digested by AvaII WT=(114+23) sop2-1=(137)
		sop2-1-AvaII-R	CATCGACCTCGGAAGTTCCAGGT
		sop3-1-RsaI-F	TCAAATGCTGCTCTTGTAACAGTGT	dCAPS marker (131bp) digested by RsaI WT=(131) sop3-1=(108+23)
		sop3-1-RsaI-R	CCACCTGGATATATTCACCAGACC
		sop1-5-F+	GGCGAGCAATGAGTTGAATCG	genotyping primer for sop1-5 (salk_019457)
		sop1-5-R	ACTTCGCCAACACCTTATCACC
		upf1-5 R+	GATTGGACAAGCCCATAAGC	genotyping primer for upf1-5 (salk_112922)
		upf1-5 F	ACTAACACCTTCACCTGAGC
		upf3-1 F+	AGAAGTATTCACGGGCCTATG	genotyping primer for upf3-1 (salk_025175)
		upf3-1 R	CCATAGTCAATGCTATCCCAGG
		ccr4a F	GTGTTTCCACTTCCTCTTCTCC	genotyping primer for ccr4a (sail_784_A07)
		ccr4a R+	ATATTGTTTCGTCTGGCCCTGG
		LBb1-3	GATTTTGCCGATTTCGGAACC	primer left border TDNA Salk Lines (used with gene specific primer F+ or R+)
		LB4	TGACGCCATTTCGCCTTTTC	primer left border TDNA Sail Lines (used with gene specific primer F+ or R+)
	cloning primers for constructs	SOP1-B1	ggggacaagtttgtacaaaaaagcaggctccATGGATTCTTCTCATTACAATCC	primers for cloning SOP1 without STOP codon in pDNR207
		SOP1-B2	ggggaccactttgtacaagaaagctgggtcCTGCATCAGAGCTACTGGTG
		PAS2-B1	ggggacaagtttgtacaaaaaagcaggctccATGGCGGGCTTTCTCTCCG	primers for cloning PAS2 with STOP codon in pDNR207
		PAS2-B2	ggggaccactttgtacaagaaagctgggtcTTATTCCCTCTTGGATTTGG
		pPAS2-HindIII-F	ACCCAAGCTTGGGCGGAATATCCACTGTTAGCT	primers for cloning PAS2 promoter (2Kb) codon in SpeI/HindIII of pB7FWG2
		pPAS2-speI-R	AGACTAGTCGGAAAGTGAATACGCGAGAA
	RT-PCR primers	4g36690 Up	TCACGGAATCACAAGTGAGG	primers for amplifying AtU2AF65a splicing variants (At4g36690)
		4g36690 Lo	ACGCGGAATCACAACATTGG
		HEN4 Up	TGGACCACAGTGATAACTCC	primers for amplifying HEN4 splicing variants (At5g64390)
		HEN4 Lo	GGATGAAGGCATGAAGAAGG
		SRP30 Up	GAGTCGAGGAGTGTGAGTCG	primers for amplifying SRP30 splicing variants (At1g09140)
		SRP30 Lo	GATTCGGGTACAGCCAGTGG
		U11-48K Up	TGTGTCCCGTGTTTCAGCAG	primers for amplifying U11-48K (At3g04160)
		U11-48K Lo	AGGAGACCGGGATTGTAATGG
		TON2 Up	GTATAGCGGATCTAGCGATGG	primers for amplifying TON2 splicing variants in ton2-12 (At5g18580)
		TON2 Lo	CCCACATAGCAGCCAAATCATC
		PAS2-CDS-F	ATGGCGGGCTTTCTCTCCG	primers for amplifying AtU2AF65a splicing variants (At5g10480)
		PAS2-CDS-R	TTATTCCCTCTTGGATTTGG
	probe used for the 5.8S northern blot	oligoprobe for 5.8S rRNA	AGGATGGTGAGGGACGACGATTT
	qPCR primers	SOP1-A qF	ACTGGTGGAGAAGCAAAGGG
		SOP1-A qR	GCTACGGGCTTAGCTACCAG
		SOP1-B qF	GGCATGTGCATGTCAATCCG
		SOP1-B qR	TCTTCCGACACTCGTCTCCT
		PAS2 qF	TCTTTGCTGGATGGGCTCAG
		PAS2 qR	AGAGGCTTCTCAATGGCGTC
		Heike's Primers
